# Supplementary material for: A qualitative proteome-wide lysine crotonylation profiling of papaya (Carica papaya L.)
Source: Sci Rep. 2018 May 29;8:8230. doi: 10.1038/s41598-018-26676-y (PMC5974297; doi:10.1038/s41598-018-26676-y)
Supplement: Supplementary file 2 — Supplementary Dataset File [file 41598_2018_26676_MOESM2_ESM.xlsx]

## Sheet: Sheet1
Table S1 Detailed information of crotonylated peptides and their matched proteins.
ID	Sequence	Length	Modifications	Modified sequence	Protein accession	Protein description	Charge	m/z	Mass error [ppm]	PEP	Score	MS/MS Count
0	AAAAEDDDDDMDLFGEETEEEK	22	Unmodified	_AAAAEDDDDDMDLFGEETEEEK_	Unigene0020731	Translational elongation factor 1 subunit Bbeta family protein OS=Populus trichocarpa GN=POPTR_0012s09840g PE=3 SV=2	2	1222.97	-0.9786	6.3027e-96	253.31	1
1	AAAAGFEKGIDR	12	Crot(K)	_AAAAGFEK(cr)GIDR_	Unigene0037917	Photosystem II CP43 chlorophyll apoprotein (Fragment) OS=Flagellaria indica GN=psbC PE=4 SV=1	2	637.33	0.33922	4.1291e-05	109.72	1
2	AAAAGFEKGIDR	12	Crot(K)	_AAAAGFEK(cr)GIDR_	Unigene0037917	Photosystem II CP43 chlorophyll apoprotein (Fragment) OS=Flagellaria indica GN=psbC PE=4 SV=1	2	637.33	-0.047833	6.3457e-08	130.56	1
3	AAAALKGSDHR	11	Crot(K)	_AAAALK(cr)GSDHR_	Unigene0034416	Methionine synthase OS=Carica papaya PE=2 SV=1	2	582.81	-0.68212	1.1349e-11	150.04	2
4	AAAALKGSDHR	11	Crot(K)	_AAAALK(cr)GSDHR_	Unigene0034416	Methionine synthase OS=Carica papaya PE=2 SV=1	3	388.876	-0.96907	0.00019041	90.05	2
5	AAAALKGSDHR	11	Crot(K)	_AAAALK(cr)GSDHR_	Unigene0034416	Methionine synthase OS=Carica papaya PE=2 SV=1	2	582.81	0.24467	0.0046706	67.385	1
6	AAAALKGSDHR	11	Crot(K)	_AAAALK(cr)GSDHR_	Unigene0034416	Methionine synthase OS=Carica papaya PE=2 SV=1	3	388.876		0.010459	46.796	1
7	AAAALKGSDHR	11	Crot(K)	_AAAALK(cr)GSDHR_	Unigene0034416	Methionine synthase OS=Carica papaya PE=2 SV=1	3	388.876	-1.0217	0.0042164	61.815	1
8	AAAALKGSDHR	11	Crot(K)	_AAAALK(cr)GSDHR_	Unigene0034416	Methionine synthase OS=Carica papaya PE=2 SV=1	2	582.81	0.21221	0.00043894	91.701	1
9	AAAEDTMLSYK	11	Unmodified	_AAAEDTMLSYK_	Unigene0022515	14-3-3f protein OS=Gossypium hirsutum PE=2 SV=1	2	600.284	2.2418	0.028587	65.241	1
10	AAAEGKVGAADAER	14	Crot(K)	_AAAEGK(cr)VGAADAER_	Unigene0019788	Octanoyltransferase OS=Gossypium arboreum GN=F383_00866 PE=4 SV=1	2	692.347	0.016961	0.00034951	79.652	1
11	AAAEKAQQLLR	11	Crot(K)	_AAAEK(cr)AQQLLR_	Unigene0002690	DNAJ heat shock N-terminal domain-containing family protein OS=Populus trichocarpa GN=POPTR_0001s15840g PE=4 SV=1	2	633.862	0.79816	1.0976e-06	115.57	1
12	AAAFKAK	7	Crot(K)	_AAAFK(cr)AK_	Unigene0031970	Reticulon-like protein OS=Gossypium raimondii GN=B456_004G154600 PE=4 SV=1	2	387.729	0.46275	0.048412	62.714	1
13	AAAHLKGGAK	10	Crot(K)	_AAAHLK(cr)GGAK_	Unigene0027871	Glyceraldehyde-3-phosphate dehydrogenase OS=Musa acuminata subsp. malaccensis PE=3 SV=1	2	496.288	-0.12096	2.7277e-07	130.66	2
14	AAAHLKGGAK	10	Crot(K)	_AAAHLK(cr)GGAK_	Unigene0027871	Glyceraldehyde-3-phosphate dehydrogenase OS=Musa acuminata subsp. malaccensis PE=3 SV=1	2	496.288	0.080982	0.00014705	98.044	1
15	AAAKEPQIITDK	12	Acetyl (Protein N-term),Crot(K)	_(ac)AAAK(cr)EPQIITDK_	Unigene0000273	Pantoate--beta-alanine ligase family protein OS=Populus trichocarpa GN=POPTR_0002s24190g PE=3 SV=2	2	697.88	-0.13932	0.015038	59.038	1
16	AAALKQLR	8	Crot(K)	_AAALK(cr)QLR_	Unigene0002651	Mitochondrial import receptor subunit TOM6-like protein OS=Gossypium arboreum GN=F383_03473 PE=4 SV=1	2	469.793	1.2437	0.0019486	107.32	1
17	AAALNIVPTSTGAAK	15	Unmodified	_AAALNIVPTSTGAAK_	Unigene0044458	Glyceraldehyde-3-phosphate dehydrogenase OS=Morus notabilis GN=L484_007581 PE=3 SV=1	2	692.893	-0.51056	8.7534e-06	109.07	2
18	AAAPQQEPAKDEL	13	Crot(K)	_AAAPQQEPAK(cr)DEL_	Unigene0036598	Protein disulfide-isomerase OS=Citrus limon PE=2 SV=1	2	718.357	-0.8248	0.0011317	78.705	1
19	AAAPQQEPAKDEL	13	Crot(K)	_AAAPQQEPAK(cr)DEL_	Unigene0036598	Protein disulfide-isomerase OS=Citrus limon PE=2 SV=1	2	718.357	-0.67651	0.00086755	80.31	1
20	AACEKLK	7	Crot(K)	_AACEK(cr)LK_	Unigene0018174	Heat shock 70 kDa protein, putative OS=Ricinus communis GN=RCOM_0980870 PE=3 SV=1	2	444.236	0.0081549	0.054337	60.76	1
21	AACGKCLR	8	Crot(K)	_AACGK(cr)CLR_	Unigene0046446	Papaya barwin-like protein OS=Carica papaya PE=1 SV=1	2	502.244	-1.9757	0.0048938	91.9	2
22	AACQCLQNAAR	11	Unmodified	_AACQCLQNAAR_	Unigene0027915	Non-specific lipid-transfer protein OS=Peganum harmala GN=LTP PE=2 SV=1	2	631.79	-1.2907	1.9173e-08	132.01	1
23	AACQCLQNAAR	11	Unmodified	_AACQCLQNAAR_	Unigene0027915	Non-specific lipid-transfer protein OS=Peganum harmala GN=LTP PE=2 SV=1	2	631.79	-1.3026	0.0016879	93.667	1
24	AADIYKNFSVDSLK	14	Crot(K)	_AADIYK(cr)NFSVDSLK_	Unigene0030120	Phosphoglucomutase, putative OS=Ricinus communis GN=RCOM_0026140 PE=4 SV=1	2	819.922	-0.61846	0.0012744	67.102	1
25	AADLESELENLKR	13	Crot(K)	_AADLESELENLK(cr)R_	Unigene0038051	Acetyl Co-enzyme a carboxylase carboxyltransferase alpha subunit isoform 2 OS=Theobroma cacao GN=TCM_005375 PE=3 SV=1	2	778.402	1.0943	3.2483e-22	172.76	1
26	AADQKCDQYR	10	Crot(K)	_AADQK(cr)CDQYR_	Unigene0014903	Cysteine protease OS=Carica papaya GN=cp2 PE=2 SV=1	2	661.793	-0.55411	5.1416e-11	161.17	2
27	AADQKCDQYR	10	Crot(K)	_AADQK(cr)CDQYR_	Unigene0014903	Cysteine protease OS=Carica papaya GN=cp2 PE=2 SV=1	2	661.793	-0.26432	1.194e-10	157.38	2
28	AADSLEKGTEHEDEYMISEK	20	Crot(K)	_AADSLEK(cr)GTEHEDEYMISEK_	Unigene0036861	Transport protein particle component Bet3 OS=Populus trichocarpa GN=POPTR_0006s20140g PE=2 SV=1	3	784.018	-0.30026	1.4776e-16	127.32	1
29	AADVGADLVGKVER	14	Crot(K)	_AADVGADLVGK(cr)VER_	Unigene0034848	Inorganic H pyrophosphatase family protein isoform 1 OS=Theobroma cacao GN=TCM_038184 PE=3 SV=1	2	734.394	-0.51806	1.173e-10	132.51	1
30	AADVGADLVGKVER	14	Crot(K)	_AADVGADLVGK(cr)VER_	Unigene0034848	Inorganic H pyrophosphatase family protein isoform 1 OS=Theobroma cacao GN=TCM_038184 PE=3 SV=1	3	489.932	-0.65112	5.5007e-06	105.99	1
31	AADVGADLVGKVER	14	Crot(K)	_AADVGADLVGK(cr)VER_	Unigene0034848	Inorganic H pyrophosphatase family protein isoform 1 OS=Theobroma cacao GN=TCM_038184 PE=3 SV=1	2	734.394	-0.77848	1.1176e-05	108.36	1
32	AADVGADLVGKVER	14	Crot(K)	_AADVGADLVGK(cr)VER_	Unigene0034848	Inorganic H pyrophosphatase family protein isoform 1 OS=Theobroma cacao GN=TCM_038184 PE=3 SV=1	3	489.932	-1.0429	0.00017926	77.696	1
33	AAEAAKTSPDAFYCR	15	Crot(K)	_AAEAAK(cr)TSPDAFYCR_	Unigene0029736	Alanine aminotransferase 2 OS=Theobroma cacao GN=TCM_029248 PE=4 SV=1	2	863.399	0.18966	2.0246e-23	164.2	1
34	AAEAEKEEK	9	Crot(K)	_AAEAEK(cr)EEK_	Unigene0037017	60S ribosomal protein L13 OS=Jatropha curcas GN=JCGZ_00588 PE=3 SV=1	2	536.761	-0.52076	0.027306	59.067	1
35	AAEAEKEEK	9	Crot(K)	_AAEAEK(cr)EEK_	Unigene0037017	60S ribosomal protein L13 OS=Jatropha curcas GN=JCGZ_00588 PE=3 SV=1	2	536.761	0.7951	0.0004911	109.66	1
36	AAEAEKEEK	9	Crot(K)	_AAEAEK(cr)EEK_	Unigene0037017	60S ribosomal protein L13 OS=Jatropha curcas GN=JCGZ_00588 PE=3 SV=1	2	536.761	-0.25023	0.010203	70.363	1
37	AAEAEKEEK	9	Crot(K)	_AAEAEK(cr)EEK_	Unigene0037017	60S ribosomal protein L13 OS=Jatropha curcas GN=JCGZ_00588 PE=3 SV=1	2	536.761	0.84118	0.011794	67.704	1
38	AAEAEVEALKK	11	Crot(K)	_AAEAEVEALK(cr)K_	Unigene0001421	B-cell receptor-associated-like protein OS=Medicago truncatula GN=MTR_4g049540 PE=2 SV=1	2	613.835	0.24339	0.00015981	100.93	1
39	AAEDADQAKSLAK	13	Crot(K)	_AAEDADQAK(cr)SLAK_	Unigene0025451	Golgin subfamily A member 3 isoform 2 OS=Theobroma cacao GN=TCM_033844 PE=4 SV=1	2	693.349	0.80473	2.6572e-15	148.62	2
40	AAEDPEFETFYTK	13	Unmodified	_AAEDPEFETFYTK_	Unigene0037912	Photosystem II D2 protein OS=Utricularia gibba GN=psbD PE=3 SV=1	2	774.349	0.63854	0.0055736	78.814	1
41	AAEEKLGSQLDILAAVK	17	Crot(K)	_AAEEK(cr)LGSQLDILAAVK_	Unigene0039081	Ribosomal protein L13A (Fragment) OS=Lupinus luteus PE=4 SV=1	2	912.509	0.78686	9.8486e-11	116.06	1
42	AAEILGHKR	9	Crot(K)	_AAEILGHK(cr)R_	Unigene0037651	Fumarate hydratase 1 family protein OS=Populus trichocarpa GN=POPTR_0002s20240g PE=3 SV=1	2	531.806	0.80291	0.0086839	80.219	1
43	AAEKWVAK	8	Crot(K)	_AAEK(cr)WVAK_	Unigene0029312	Glucan endo-1,3-beta-glucosidase, putative OS=Ricinus communis GN=RCOM_0771530 PE=3 SV=1	2	485.771	0.31281	0.037941	60.91	1
44	AAELQKGVAPFEEK	14	Crot(K)	_AAELQK(cr)GVAPFEEK_	Unigene0034205	4-hydroxy-3-methylbut-2-en-1-yl diphosphate synthase OS=Gossypium arboreum GN=F383_26611 PE=3 SV=1	2	792.917	-0.45451	3.931e-07	115.04	1
45	AAELQKGVAPFEEK	14	Crot(K)	_AAELQK(cr)GVAPFEEK_	Unigene0034205	4-hydroxy-3-methylbut-2-en-1-yl diphosphate synthase OS=Gossypium arboreum GN=F383_26611 PE=3 SV=1	2	792.917		2.3513e-05	81.526	1
46	AAENVYIQKMER	12	Crot(K)	_AAENVYIQK(cr)MER_	Unigene0053996	0	2	760.382	1.1756	0.024528	51.643	1
47	AAEVKALLNSGER	13	Crot(K)	_AAEVK(cr)ALLNSGER_	Unigene0026739	BnaC06g22470D protein OS=Brassica napus GN=BnaC06g22470D PE=3 SV=1	2	713.388	0.61311	1.5237e-06	115.12	1
48	AAFDACNPSNPISLFK	16	Unmodified	_AAFDACNPSNPISLFK_	Unigene0028612	Dicyanin OS=Solanum lycopersicum PE=2 SV=1	2	876.425	-0.55645	3.2625e-05	89.311	1
49	AAFDACNPSNPISLFKTGPAK	21	Crot(K)	_AAFDACNPSNPISLFK(cr)TGPAK_	Unigene0028612	Dicyanin OS=Solanum lycopersicum PE=2 SV=1	3	758.712	-1.4149	2.1722e-06	72.801	1
50	AAFEEAEKK	9	Crot(K)	_AAFEEAEK(cr)K_	Unigene0001205	Calreticulin OS=Carica papaya PE=2 SV=1	2	545.774	-0.14909	0.0041488	90.15	1
53	AAFGSCSEDGQDEFIK	16	Unmodified	_AAFGSCSEDGQDEFIK_	Unigene0023840	Ferulate 5-hydroxylase OS=Camptotheca acuminata GN=F5H PE=3 SV=1	2	880.875	0.8247	0.041439	53.565	1
54	AAFSFKIPDHK	11	Crot(K)	_AAFSFK(cr)IPDHK_	Unigene0032466	Voltage dependent anion channel 4 OS=Theobroma cacao GN=TCM_039252 PE=4 SV=1	3	443.571	-0.31138	0.0097886	52.903	1
55	AAFSFKIPDHK	11	Crot(K)	_AAFSFK(cr)IPDHK_	Unigene0032466	Voltage dependent anion channel 4 OS=Theobroma cacao GN=TCM_039252 PE=4 SV=1	2	664.854	-0.37185	0.049837	67.385	1
56	AAGFPEPEIVHYNPKEFDFGK	21	Crot(K)	_AAGFPEPEIVHYNPK(cr)EFDFGK_	Unigene0014422	NAD dependent epimerase/dehydratase, putative OS=Ricinus communis GN=RCOM_1435770 PE=4 SV=1	3	820.734	1.1134	0.00013	59.339	1
57	AAGKNWHK	8	Crot(K)	_AAGK(cr)NWHK_	Unigene0038714	60S ribosomal L4 OS=Gossypium arboreum GN=F383_05206 PE=4 SV=1	2	490.259	-1.0578	0.016119	74.255	1
58	AAGMDGQKITYSLIK	15	Crot(K)	_AAGMDGQK(cr)ITYSLIK_	Unigene0029619	V-type proton ATPase catalytic subunit A OS=Citrus unshiu PE=2 SV=1	2	832.44	0.53526	4.6876e-06	99.069	1
59	AAGMKCIVTK	10	Crot(K)	_AAGMK(cr)CIVTK_	Unigene0024132	2-deoxyglucose-6-phosphate phosphatase, putative OS=Ricinus communis GN=RCOM_1507630 PE=4 SV=1	2	573.804	-1.0061	0.0065702	67.214	1
60	AAGVEKGSK	9	Crot(K)	_AAGVEK(cr)GSK_	Unigene0054502	50S ribosomal protein L11 OS=Morus notabilis GN=L484_024109 PE=3 SV=1	2	457.751	-2.3109	0.027306	59.067	1
61	AAHEILEKETSSEDR	15	Crot(K)	_AAHEILEK(cr)ETSSEDR_	Unigene0024900	Phosphoenolpyruvate carboxylase 4 isoform 1 OS=Theobroma cacao GN=TCM_011892 PE=3 SV=1	2	891.929		0.0001913	74.141	1
62	AAHFEESMK	9	Unmodified	_AAHFEESMK_	Unigene0014718	Cell division cycle protein 48 OS=Hevea brasiliensis PE=2 SV=1	2	525.24	-0.19817	0.029597	77.533	1
63	AAHFEESMK	9	Unmodified	_AAHFEESMK_	Unigene0014718	Cell division cycle protein 48 OS=Hevea brasiliensis PE=2 SV=1	3	350.496	0.11016	0.028708	49.527	1
64	AAHFEESMKYAR	12	Crot(K)	_AAHFEESMK(cr)YAR_	Unigene0014718	Cell division cycle protein 48 OS=Hevea brasiliensis PE=2 SV=1	3	503.238	-0.20037	0.029077	40.449	1
65	AAHFEESMKYAR	12	Crot(K)	_AAHFEESMK(cr)YAR_	Unigene0014718	Cell division cycle protein 48 OS=Hevea brasiliensis PE=2 SV=1	3	503.238	-1.5729	9.5647e-06	111.63	1
66	AAIAIKSVQEK	11	Crot(K)	_AAIAIK(cr)SVQEK_	Unigene0033077	#N/A	2	613.361	1.1305	0.029448	51.454	1
67	AAIDFKWIR	9	Crot(K)	_AAIDFK(cr)WIR_	Unigene0024637	Seryl-tRNA synthetase family protein OS=Populus trichocarpa GN=POPTR_0002s10040g PE=4 SV=2	2	594.332	2.7334	0.035193	55.461	1
68	AAIDYEKK	8	Crot(K)	_AAIDYEK(cr)K_	Unigene0027026	DNA double-strand break repair rad50 ATPase isoform 1 OS=Theobroma cacao GN=TCM_029013 PE=4 SV=1	2	503.266	-0.59135	0.037016	72.23	1
69	AAIKCLTCPEK	11	Crot(K)	_AAIK(cr)CLTCPEK_	Unigene0049610	Annexin OS=Manihot esculenta GN=Ann1 PE=2 SV=1	2	679.844	0.25208	9.0367e-06	113.38	1
70	AAIKEAR	7	Crot(K)	_AAIK(cr)EAR_	Unigene0002654	Putative aldehyde oxidase (Fragment) OS=Vaccinium myrtillus PE=2 SV=1	2	413.743	0.3798	0.032757	69.998	1
71	AAIKEESEGK	10	Crot(K)	_AAIK(cr)EESEGK_	Unigene0027871	Glyceraldehyde-3-phosphate dehydrogenase OS=Musa acuminata subsp. malaccensis PE=3 SV=1	2	565.29	-0.20578	1.1921e-05	113.93	2
72	AAIKEESEGK	10	Crot(K)	_AAIK(cr)EESEGK_	Unigene0027871	Glyceraldehyde-3-phosphate dehydrogenase OS=Musa acuminata subsp. malaccensis PE=3 SV=1	2	565.29	0.45798	2.6307e-08	142.43	2
73	AAIKEESEGK	10	Crot(K)	_AAIK(cr)EESEGK_	Unigene0027871	Glyceraldehyde-3-phosphate dehydrogenase OS=Musa acuminata subsp. malaccensis PE=3 SV=1	2	565.29	-1.2922	3.578e-06	121.6	1
74	AAIKEESEGKLK	12	Crot(K)	_AAIKEESEGK(cr)LK_	Unigene0027871	Glyceraldehyde-3-phosphate dehydrogenase OS=Musa acuminata subsp. malaccensis PE=3 SV=1	3	457.589	1.8647	3.2961e-05	105.03	1
75	AAIKEESEGKLK	12	Crot(K)	_AAIKEESEGK(cr)LK_	Unigene0027871	Glyceraldehyde-3-phosphate dehydrogenase OS=Musa acuminata subsp. malaccensis PE=3 SV=1	2	685.88	1.0542	4.6145e-09	132.5	1
76	AAIKEESEGKLK	12	Crot(K)	_AAIKEESEGK(cr)LK_	Unigene0027871	Glyceraldehyde-3-phosphate dehydrogenase OS=Musa acuminata subsp. malaccensis PE=3 SV=1	3	457.589	-0.91302	2.0412e-10	132.32	1
77	AAIKEESEGKLK	12	Crot(K)	_AAIKEESEGK(cr)LK_	Unigene0027871	Glyceraldehyde-3-phosphate dehydrogenase OS=Musa acuminata subsp. malaccensis PE=3 SV=1	3	457.589	0.57628	2.0412e-10	132.32	1
79	AAKALEEK	8	Crot(K)	_AAK(cr)ALEEK_	Unigene0012095	Alpha/beta-Hydrolases superfamily protein isoform 1 OS=Theobroma cacao GN=TCM_002091 PE=4 SV=1	2	464.261	0.25937	0.001533	110.41	1
80	AAKALEEK	8	Crot(K)	_AAK(cr)ALEEK_	Unigene0012095	Alpha/beta-Hydrolases superfamily protein isoform 1 OS=Theobroma cacao GN=TCM_002091 PE=4 SV=1	2	464.261	-1.8946	0.0036106	96.668	1
81	AAKDAADAAAEEER	14	Crot(K)	_AAK(cr)DAADAAAEEER_	Unigene0038726	5'-3' exoribonuclease 3-like protein OS=Gossypium arboreum GN=F383_24625 PE=4 SV=1	2	743.344	-0.9386	0.0033528	63.257	1
82	AAKEYDAESTR	11	Crot(K)	_AAK(cr)EYDAESTR_	Unigene0024067	Dynamin-like 3 isoform 1 OS=Theobroma cacao GN=TCM_026898 PE=3 SV=1	2	654.807	-2.2733	0.00024365	95.477	1
83	AAKGAPLSLPVDQAK	15	Crot(K)	_AAK(cr)GAPLSLPVDQAK_	Unigene0031403	Multifunctional protein 2 OS=Theobroma cacao GN=TCM_021238 PE=3 SV=1	2	767.435	0.29509	0.020313	59.673	1
84	AAKGCFR	7	Crot(K)	_AAK(cr)GCFR_	Unigene0004208	Aquarius OS=Theobroma cacao GN=TCM_025242 PE=4 SV=1	2	439.221	-0.1589	0.016519	80.294	1
85	AAKLLGACEGDAIGK	15	Crot(K)	_AAK(cr)LLGACEGDAIGK_	Unigene0034619	Sorting nexin 1 isoform 2 OS=Theobroma cacao GN=TCM_022664 PE=4 SV=1	2	771.403	-0.64035	0.00024701	78.326	1
86	AAKSLGFTEPDPR	13	Crot(K)	_AAK(cr)SLGFTEPDPR_	Unigene0025254	Homoserine dehydrogenase (Fragment) OS=Citrus sinensis GN=CISIN_1g040627mg PE=3 SV=1	2	728.875	-0.051402	1.7246e-05	112.42	1
87	AAKSPAYYK	9	Crot(K)	_AAK(cr)SPAYYK_	Unigene0004860	Pyruvate dehydrogenase E1 component subunit alpha OS=Theobroma cacao GN=TCM_010131 PE=4 SV=1	2	533.782	0.12829	0.0032514	82.008	1
88	AAKSPAYYK	9	Crot(K)	_AAK(cr)SPAYYK_	Unigene0004860	Pyruvate dehydrogenase E1 component subunit alpha OS=Theobroma cacao GN=TCM_010131 PE=4 SV=1	2	533.782	-0.68276	0.018302	63.184	1
89	AAKSVGR	7	Crot(K)	_AAK(cr)SVGR_	Unigene0000005	Violaxanthin de-epoxidase 1 OS=Bixa orellana GN=VDE1 PE=2 SV=1	2	378.722	-1.1669	0.011389	87.284	2
90	AAKVLEQLSGQTPVFSK	17	Crot(K)	_AAK(cr)VLEQLSGQTPVFSK_	Unigene0008943	60S ribosomal L11-2-like protein OS=Gossypium arboreum GN=F383_02009 PE=3 SV=1	3	624.347	-0.66716	4.1655e-05	79.514	1
91	AAKVLEQLSGQTPVFSK	17	Crot(K)	_AAK(cr)VLEQLSGQTPVFSK_	Unigene0008943	60S ribosomal L11-2-like protein OS=Gossypium arboreum GN=F383_02009 PE=3 SV=1	2	936.017	0.02422	4.9922e-27	178	1
92	AALAEKDTK	9	Crot(K)	_AALAEK(cr)DTK_	Unigene0028422	BnaA01g15510D protein OS=Brassica napus GN=BnaA01g15510D PE=4 SV=1	2	507.777	0.80351	0.0049606	79.128	1
93	AALNKQSK	8	Crot(K)	_AALNK(cr)QSK_	Unigene0035937	Succinyl-CoA ligase (ADP-forming) subunit alpha-1, mitochondrial OS=Ananas comosus GN=ACMD2_10961 PE=4 SV=1	2	464.267	-0.319	0.024659	66.546	1
94	AALNKQSK	8	Crot(K)	_AALNK(cr)QSK_	Unigene0035937	Succinyl-CoA ligase (ADP-forming) subunit alpha-1, mitochondrial OS=Ananas comosus GN=ACMD2_10961 PE=4 SV=1	2	464.267	0.67233	0.00061982	131.03	1
95	AALYKCNMAGK	11	Crot(K)	_AALYK(cr)CNMAGK_	Unigene0026456	Pyruvate kinase OS=Jatropha curcas GN=JCGZ_16628 PE=3 SV=1	2	647.818	0.0063165	0.00060473	88.495	1
96	AANNLKGK	8	Crot(K)	_AANNLK(cr)GK_	Unigene0049554	PDI-like 2-2 OS=Theobroma cacao GN=TCM_002202 PE=3 SV=1	2	442.253	1.3664	0.0033064	97.798	1
97	AANVPAALIEKGQNR	15	Crot(K)	_AANVPAALIEK(cr)GQNR_	Unigene0050444	Arginase (Fragment) OS=Brassica napus PE=3 SV=1	2	810.447	0.85972	4.2055e-05	84.62	1
98	AANVPAALIEKGQNR	15	Crot(K)	_AANVPAALIEK(cr)GQNR_	Unigene0050444	Arginase (Fragment) OS=Brassica napus PE=3 SV=1	3	540.634	-0.38396	3.4569e-05	81.128	1
99	AANVVYKGR	9	Crot(K)	_AANVVYK(cr)GR_	Unigene0028912	Kinase family protein OS=Populus trichocarpa GN=POPTR_0004s19340g PE=4 SV=1	2	523.293	-0.60864	0.011395	68.371	1
100	AAPFLKPIIEK	11	Crot(K)	_AAPFLK(cr)PIIEK_	Unigene0038309	ERD (Early-responsive to dehydration stress) family protein isoform 2 OS=Theobroma cacao GN=TCM_030289 PE=4 SV=1	2	647.892	0.67808	0.0037077	71.153	1
101	AAQEYKGPR	9	Crot(K)	_AAQEYK(cr)GPR_	Unigene0036598	Protein disulfide-isomerase OS=Citrus limon PE=2 SV=1	2	544.28	0.642	0.000558	107.57	2
102	AAQLGLKTTCIEK	13	Crot(K)	_AAQLGLK(cr)TTCIEK_	Unigene0007868	Dihydrolipoyl dehydrogenase OS=Gossypium raimondii GN=B456_005G069400 PE=4 SV=1	2	750.908	-0.17733	0.0025777	69.92	1
103	AASEKGVK	8	Crot(K)	_AASEK(cr)GVK_	Unigene0022495	Catalytic/ coenzyme binding protein OS=Arabidopsis lyrata subsp. lyrata GN=ARALYDRAFT_909031 PE=4 SV=1	2	429.24	0.039451	0.0084094	81.215	1
104	AASEKGVK	8	Crot(K)	_AASEK(cr)GVK_	Unigene0022495	Catalytic/ coenzyme binding protein OS=Arabidopsis lyrata subsp. lyrata GN=ARALYDRAFT_909031 PE=4 SV=1	2	429.24	0.31339	0.013657	76.478	1
105	AASFNIIPSSTGAAK	15	Unmodified	_AASFNIIPSSTGAAK_	Unigene0027871	Glyceraldehyde-3-phosphate dehydrogenase OS=Musa acuminata subsp. malaccensis PE=3 SV=1	2	717.883	-1.4407	0.00012792	90.725	1
106	AASFNIIPSSTGAAKAVGK	19	Crot(K)	_AASFNIIPSSTGAAK(cr)AVGK_	Unigene0027871	Glyceraldehyde-3-phosphate dehydrogenase OS=Musa acuminata subsp. malaccensis PE=3 SV=1	2	929.507	-1.2469	8.1869e-06	81.643	1
107	AASFNIIPSSTGAAKAVGK	19	Crot(K)	_AASFNIIPSSTGAAK(cr)AVGK_	Unigene0027871	Glyceraldehyde-3-phosphate dehydrogenase OS=Musa acuminata subsp. malaccensis PE=3 SV=1	2	929.507	0.3558	5.2444e-11	109.72	2
108	AASFNIIPSSTGAAKAVGK	19	Crot(K)	_AASFNIIPSSTGAAK(cr)AVGK_	Unigene0027871	Glyceraldehyde-3-phosphate dehydrogenase OS=Musa acuminata subsp. malaccensis PE=3 SV=1	3	620.007	-0.17391	6.2875e-05	73.057	1
109	AASFNIIPSSTGAAKAVGK	19	Crot(K)	_AASFNIIPSSTGAAK(cr)AVGK_	Unigene0027871	Glyceraldehyde-3-phosphate dehydrogenase OS=Musa acuminata subsp. malaccensis PE=3 SV=1	2	929.507	1.1191	0.0001521	74.152	1
110	AASFNIIPSSTGAAKAVGK	19	Crot(K)	_AASFNIIPSSTGAAK(cr)AVGK_	Unigene0027871	Glyceraldehyde-3-phosphate dehydrogenase OS=Musa acuminata subsp. malaccensis PE=3 SV=1	3	620.007	1.9692	0.0051056	47.148	1
111	AASILSSHDPPIVLAK	16	Unmodified	_AASILSSHDPPIVLAK_	Unigene0036598	Protein disulfide-isomerase OS=Citrus limon PE=2 SV=1	3	540.31	2.5271	2.2629e-12	131.96	1
112	AASQVAEEFIASENRPK	17	Unmodified	_AASQVAEEFIASENRPK_	Unigene0031414	Villin 2 isoform 1 OS=Theobroma cacao GN=TCM_024630 PE=4 SV=1	3	616.315	-0.88759	2.9189e-09	103.87	1
113	AASQVAEEFIASENRPKATR	20	Crot(K)	_AASQVAEEFIASENRPK(cr)ATR_	Unigene0031414	Villin 2 isoform 1 OS=Theobroma cacao GN=TCM_024630 PE=4 SV=1	3	748.385	0.2653	1.258e-51	212.69	1
114	AATAAANSLNKEFGSK	16	Crot(K)	_AATAAANSLNK(cr)EFGSK_	Unigene0019648	Vesicle-associated membrance protein OS=Malus domestica GN=VAMP PE=2 SV=1	2	824.42	0.044962	4.2178e-44	210.9	1
115	AATITPILDPEKEQIK	16	Crot(K)	_AATITPILDPEK(cr)EQIK_	Unigene0001279	Cellular apoptosis susceptibility protein / importin-alpha re-exporter, putative isoform 1 OS=Theobroma cacao GN=TCM_005128 PE=4 SV=1	2	918.012	0.83366	0.0045162	59.728	1
116	AATLSDAEVKTGDYSDK	17	Crot(K)	_AATLSDAEVK(cr)TGDYSDK_	Unigene0023932	Peptide transporter 2 isoform 1 OS=Theobroma cacao GN=TCM_011173 PE=3 SV=1	2	919.936	0.24135	3.8615e-35	188.9	1
117	AATYDEIKAAIK	12	Crot(K)	_AATYDEIK(cr)AAIK_	Unigene0027871	Glyceraldehyde-3-phosphate dehydrogenase OS=Musa acuminata subsp. malaccensis PE=3 SV=1	2	681.369	-1.1087	0.00012993	98.407	1
118	AAVAAKTPLGIK	12	Crot(K)	_AAVAAK(cr)TPLGIK_	Unigene0052264	Adenylate kinase 1 isoform 1 OS=Theobroma cacao GN=TCM_014604 PE=3 SV=1	2	604.374	-0.47695	0.0024794	74.611	1
119	AAVAQAALAYK	11	Unmodified	_AAVAQAALAYK_	Unigene0026688	Aldolase-type TIM barrel family protein isoform 1 OS=Theobroma cacao GN=TCM_008318 PE=3 SV=1	2	538.809	1.4673	0.015059	73.887	1
120	AAVEKGGSSYNDLNALLR	18	Crot(K)	_AAVEK(cr)GGSSYNDLNALLR_	Unigene0023796	UDP-glycosyltransferase 73B4, putative OS=Theobroma cacao GN=TCM_007099 PE=4 SV=1	2	973.503	-2.0043	1.5154e-28	180.1	1
121	AAVETPNDQLK	11	Unmodified	_AAVETPNDQLK_	Unigene0024438	BnaA04g04310D protein OS=Brassica napus GN=BnaA04g04310D PE=3 SV=1	2	593.309	1.6012	0.019619	70.321	1
122	AAVICTKK	8	Crot(K)	_AAVICTK(cr)K_	Unigene0020703	Reticuline oxidase, putative OS=Ricinus communis GN=RCOM_1335770 PE=4 SV=1	2	479.773	-0.80789	0.010181	91.318	1
123	AAVSAAKQAFPSWR	14	Crot(K)	_AAVSAAK(cr)QAFPSWR_	Unigene0038727	Methylmalonate-semialdehyde dehydrogenase OS=Cucumis melo subsp. melo PE=4 SV=1	2	779.412	-0.19568	0.011385	53.773	1
124	AAVSKGIEVTSLSR	14	Crot(K)	_AAVSK(cr)GIEVTSLSR_	Unigene0050368	NAD(P)-binding Rossmann-fold superfamily protein isoform 1 OS=Theobroma cacao GN=TCM_016597 PE=4 SV=1	2	743.417	0.064828	1.6914e-05	104.94	1
125	AAYAIKDGAEGPR	13	Crot(K)	_AAYAIK(cr)DGAEGPR_	Unigene0018563	Thylakoid rhodanese-like, putative isoform 1 OS=Theobroma cacao GN=TCM_005175 PE=4 SV=1	2	693.854	-1.0422	0.015642	54.806	1
126	AAYGMVQDMAENPKK	15	Crot(K)	_AAYGMVQDMAENPK(cr)K_	Unigene0030460	D-cysteine desulfhydrase isoform 1 OS=Theobroma cacao GN=TCM_013393 PE=4 SV=1	2	860.905	-1.3061	0.0014877	69.261	1
127	AAYKQADGK	9	Crot(K)	_AAYK(cr)QADGK_	Unigene0030107	U1 small nuclear ribonucleoprotein 70 kDa OS=Cajanus cajan GN=KK1_044684 PE=4 SV=1	2	510.261	-0.49115	0.011967	67.414	1
128	AAYKQADGK	9	Crot(K)	_AAYK(cr)QADGK_	Unigene0030107	U1 small nuclear ribonucleoprotein 70 kDa OS=Cajanus cajan GN=KK1_044684 PE=4 SV=1	2	510.261	1.4047	0.00018274	122.28	1
129	AAYLFKAAGER	11	Crot(K)	_AAYLFK(cr)AAGER_	Unigene0002218	Calcium-transporting ATPase OS=Theobroma cacao GN=TCM_039616 PE=3 SV=1	2	632.838	1.1648	0.0032648	72.887	1
130	ACAKAAGFPEPEIVHYNPK	19	Crot(K)	_ACAK(cr)AAGFPEPEIVHYNPK_	Unigene0014422	NAD dependent epimerase/dehydratase, putative OS=Ricinus communis GN=RCOM_1435770 PE=4 SV=1	3	723.026	0.97935	4.6197e-11	102.5	1
131	ACDKFDPTFYPR	12	Crot(K)	_ACDK(cr)FDPTFYPR_	Unigene0022399	Coproporphyrinogen III oxidase, putative OS=Ricinus communis GN=RCOM_0902640 PE=4 SV=1	2	792.861	0.51052	5.9987e-15	149.23	1
132	ACIEECEKSGCVGER	15	Crot(K)	_ACIEECEK(cr)SGCVGER_	Unigene0021990	Per1-like family protein OS=Populus trichocarpa GN=POPTR_0007s08380g PE=4 SV=1	2	926.387	-0.31684	9.1412e-17	154.69	1
133	ACIEECEKSGCVGER	15	Crot(K)	_ACIEECEK(cr)SGCVGER_	Unigene0021990	Per1-like family protein OS=Populus trichocarpa GN=POPTR_0007s08380g PE=4 SV=1	3	617.927	-1.9082	0.01942	42.947	1
134	ACKQVFNISGEK	12	Crot(K)	_ACK(cr)QVFNISGEK_	Unigene0014420	Chloroplast RNA binding OS=Theobroma cacao GN=TCM_026797 PE=4 SV=1	2	724.864	-0.043691	0.00073224	84.365	1
135	ACKTAAEER	9	Crot(K)	_ACK(cr)TAAEER_	Unigene0039169	Adaptor protein complex AP-1, gamma subunit isoform 2 OS=Theobroma cacao GN=TCM_010277 PE=4 SV=1	2	552.261	-0.56403	0.0075246	74.841	1
136	ACLEDGVLVVTVPK	14	Unmodified	_ACLEDGVLVVTVPK_	Unigene0045923	Heat-shock protein, putative OS=Ricinus communis GN=RCOM_0731960 PE=3 SV=1	2	750.411	1.8571	0.042076	57.288	1
137	ACLEDGVLVVTVPKK	15	Crot(K)	_ACLEDGVLVVTVPK(cr)K_	Unigene0045923	Heat-shock protein, putative OS=Ricinus communis GN=RCOM_0731960 PE=3 SV=1	2	848.471	-0.12692	3.2422e-06	109.55	1
138	ACLEDGVLVVTVPKK	15	Crot(K)	_ACLEDGVLVVTVPK(cr)K_	Unigene0045923	Heat-shock protein, putative OS=Ricinus communis GN=RCOM_0731960 PE=3 SV=1	3	565.983	-0.58424	0.0039008	52.008	1
139	ADADKNDK	8	Crot(K)	_ADADK(cr)NDK_	Unigene0036152	Heat shock cognate 80 OS=Gossypium arboreum GN=F383_06012 PE=3 SV=1	2	472.72	-0.84977	0.0017076	109.11	1
140	ADADKNDKSVK	11	Crot(K)	_ADADKNDK(cr)SVK_	Unigene0036152	Heat shock cognate 80 OS=Gossypium arboreum GN=F383_06012 PE=3 SV=1	2	629.817	-0.081991	1.0599e-10	150.51	1
141	ADAGASKTYPQQAGTIR	17	Crot(K)	_ADAGASK(cr)TYPQQAGTIR_	Unigene0004045	Eukaryotic translation initiation factor 5A OS=Arachis hypogaea GN=IF5A PE=2 SV=1	2	901.955	1.6929	1.1582e-15	147.09	1
142	ADAVKVSQK	9	Crot(K)	_ADAVK(cr)VSQK_	Unigene0025044	Histidine phosphatase family (Branch 1) protein OS=Medicago truncatula GN=MTR_2g028000 PE=4 SV=1	2	507.285	0.84044	0.01972	62.536	1
143	ADAVVLTYACDQPKTLDR	18	Crot(K)	_ADAVVLTYACDQPK(cr)TLDR_	Unigene0026168	Mitochondrial Rho GTPase OS=Gossypium raimondii GN=B456_004G241600 PE=3 SV=1	2	1052.52	-0.18931	1.3017e-35	186.75	1
144	ADDTNLKHDDGHLNDEL	17	Crot(K)	_ADDTNLK(cr)HDDGHLNDEL_	Unigene0022599	BnaA04g26600D protein OS=Brassica napus GN=BnaA04g26600D PE=4 SV=1	3	663.964	0.19929	2.2158e-09	101.28	1
145	ADEFTLKK	8	Crot(K)	_ADEFTLK(cr)K_	Unigene0019234	Protein disulfide isomerase OS=Gossypium hirsutum GN=GHPDI12 PE=2 SV=1	2	510.274	0.34895	0.011246	89.355	1
146	ADEIKAELK	9	Crot(K)	_ADEIK(cr)AELK_	Unigene0035154	26.5 kDa heat shock, mitochondrial-like protein OS=Gossypium arboreum GN=F383_13169 PE=3 SV=1	2	542.798	-0.10572	0.0027704	85.29	1
147	ADEIKAELK	9	Crot(K)	_ADEIK(cr)AELK_	Unigene0035154	26.5 kDa heat shock, mitochondrial-like protein OS=Gossypium arboreum GN=F383_13169 PE=3 SV=1	2	542.798		0.002893	85.355	1
148	ADEISNIIR	9	Unmodified	_ADEISNIIR_	Unigene0039600	ATP synthase subunit alpha, chloroplastic OS=Carica papaya GN=atpA PE=3 SV=1	2	515.78	-0.62698	0.0015479	115.71	1
149	ADESLGR	7	Unmodified	_ADESLGR_	Unigene0037299	Catalase OS=Theobroma cacao GN=TCM_000075 PE=3 SV=1	2	374.185	-0.1134	0.029962	99.139	2
150	ADESMSSKVQELR	13	Oxidation (M),Crot(K)	_ADESM(ox)SSK(cr)VQELR_	Unigene0014912	Mangrin family protein OS=Populus trichocarpa GN=POPTR_0004s10240g PE=2 SV=1	2	782.37	-1.0823	2.5974e-07	125.53	2
151	ADESMSSKVQELR	13	Oxidation (M),Crot(K)	_ADESM(ox)SSK(cr)VQELR_	Unigene0014912	Mangrin family protein OS=Populus trichocarpa GN=POPTR_0004s10240g PE=2 SV=1	2	782.37	-1.4457	2.8246e-07	125.03	1
152	ADESMSSKVQELR	13	Crot(K)	_ADESMSSK(cr)VQELR_	Unigene0014912	Mangrin family protein OS=Populus trichocarpa GN=POPTR_0004s10240g PE=2 SV=1	2	774.372	-0.49201	1.2084e-10	143.42	2
153	ADESMSSKVQELR	13	Crot(K)	_ADESMSSK(cr)VQELR_	Unigene0014912	Mangrin family protein OS=Populus trichocarpa GN=POPTR_0004s10240g PE=2 SV=1	2	774.372	-0.14125	2.3337e-15	150.49	1
154	ADFEMLEK	8	Unmodified	_ADFEMLEK_	Unigene0038382	Xylose isomerase OS=Vitis vinifera GN=VIT_11s0052g01710 PE=3 SV=1	2	491.731		0.053899	74.464	1
155	ADFEMLEKK	9	Oxidation (M),Crot(K)	_ADFEM(ox)LEK(cr)K_	Unigene0038382	Xylose isomerase OS=Vitis vinifera GN=VIT_11s0052g01710 PE=3 SV=1	2	597.789	-1.203	0.015399	62.271	1
156	ADFEMLEKK	9	Crot(K)	_ADFEMLEK(cr)K_	Unigene0038382	Xylose isomerase OS=Vitis vinifera GN=VIT_11s0052g01710 PE=3 SV=1	2	589.792	-0.31429	0.0024872	95.775	1
157	ADGFAGVFPEHKYEIVK	17	Crot(K)	_ADGFAGVFPEHK(cr)YEIVK_	Unigene0028129	Plasma membrane ATPase OS=Jatropha curcas GN=JCGZ_11571 PE=3 SV=1	3	659.004	2.1816	0.00024812	66.893	1
158	ADGFAGVFPEHKYEIVK	17	Crot(K)	_ADGFAGVFPEHK(cr)YEIVK_	Unigene0028129	Plasma membrane ATPase OS=Jatropha curcas GN=JCGZ_11571 PE=3 SV=1	2	988.002	2.204	3.6241e-06	82.449	1
159	ADHLLKDYCNEK	12	Crot(K)	_ADHLLK(cr)DYCNEK_	Unigene0008390	Glycyl-tRNA synthetase / glycine--tRNA ligase OS=Theobroma cacao GN=TCM_008329 PE=4 SV=1	3	525.249	2.34	0.0050473	59.038	1
160	ADHLLKDYCNEK	12	Crot(K)	_ADHLLK(cr)DYCNEK_	Unigene0008390	Glycyl-tRNA synthetase / glycine--tRNA ligase OS=Theobroma cacao GN=TCM_008329 PE=4 SV=1	2	787.369	0.97337	0.00068561	85.45	1
161	ADIESLGINKEDAER	15	Crot(K)	_ADIESLGINK(cr)EDAER_	Unigene0037243	Acyl-activating enzyme 17 family protein OS=Populus trichocarpa GN=POPTR_0015s06650g PE=4 SV=1	2	864.426	0.3312	4.0044e-08	122.33	1
162	ADISNKEDAR	10	Crot(K)	_ADISNK(cr)EDAR_	Unigene0036826	ABC transporter of the mitochondrion 3 isoform 1 OS=Theobroma cacao GN=TCM_042315 PE=4 SV=1	2	593.789	-0.016491	5.9823e-08	135.8	1
163	ADISNKEDARPLK	13	Crot(K)	_ADISNK(cr)EDARPLK_	Unigene0036826	ABC transporter of the mitochondrion 3 isoform 1 OS=Theobroma cacao GN=TCM_042315 PE=4 SV=1	3	508.939	-0.57796	3.8541e-05	101.33	1
164	ADKETFESSHEAFR	14	Unmodified	_ADKETFESSHEAFR_	Unigene0010597	Pathogenesis-related family protein isoform 1 OS=Theobroma cacao GN=TCM_031875 PE=4 SV=1	3	551.922	0.76003	2.3529e-23	173.44	1
165	ADKETFESSHEAFR	14	Unmodified	_ADKETFESSHEAFR_	Unigene0010597	Pathogenesis-related family protein isoform 1 OS=Theobroma cacao GN=TCM_031875 PE=4 SV=1	4	414.193	0.63214	3.226e-05	91.812	1
166	ADKETFESSHEAFR	14	Crot(K)	_ADK(cr)ETFESSHEAFR_	Unigene0010597	Pathogenesis-related family protein isoform 1 OS=Theobroma cacao GN=TCM_031875 PE=4 SV=1	3	574.597	0.075793	3.4329e-08	127.3	1
167	ADKETFESSHEAFR	14	Crot(K)	_ADK(cr)ETFESSHEAFR_	Unigene0010597	Pathogenesis-related family protein isoform 1 OS=Theobroma cacao GN=TCM_031875 PE=4 SV=1	2	861.392	-0.02458	7.1728e-16	148.57	1
168	ADKETFESSHEAFR	14	Crot(K)	_ADK(cr)ETFESSHEAFR_	Unigene0010597	Pathogenesis-related family protein isoform 1 OS=Theobroma cacao GN=TCM_031875 PE=4 SV=1	3	574.597	0.34292	0.0017754	61.444	1
169	ADKSILQYVVPK	12	Crot(K)	_ADK(cr)SILQYVVPK_	Unigene0024731	Riboflavin synthase alpha chain, putative isoform 1 OS=Theobroma cacao GN=TCM_024920 PE=4 SV=1	2	714.908	-1.5588	3.9438e-05	109.96	1
170	ADKVDVVQR	9	Crot(K)	_ADK(cr)VDVVQR_	Unigene0039668	Glutamate synthase, putative OS=Ricinus communis GN=RCOM_1579610 PE=4 SV=1	2	549.301	-1.7416	0.0094551	71.614	1
171	ADLLNQLKDLK	11	Crot(K)	_ADLLNQLK(cr)DLK_	Unigene0022678	Ribosomal L29 family protein OS=Theobroma cacao GN=TCM_041920 PE=3 SV=1	2	669.885	1.5967	0.00082851	84.169	1
172	ADLPGLKKEEVK	12	Crot(K)	_ADLPGLKK(cr)EEVK_	Unigene0037596	17.5 kDa class I heat shock protein OS=Carica papaya PE=2 SV=1	3	465.601	-0.022623	0.0010118	74.987	2
173	ADLPGMKK	8	Crot(K)	_ADLPGMK(cr)K_	Unigene0004117	17.5 kDa class I heat shock protein OS=Carica papaya PE=2 SV=1	2	464.252	0.53759	0.046691	67.897	1
174	ADLVNNLGTIAR	12	Unmodified	_ADLVNNLGTIAR_	Unigene0036152	Heat shock cognate 80 OS=Gossypium arboreum GN=F383_06012 PE=3 SV=1	2	628.852	0.042124	0.0090189	77.644	1
175	ADLVNNLGTIAR	12	Unmodified	_ADLVNNLGTIAR_	Unigene0036152	Heat shock cognate 80 OS=Gossypium arboreum GN=F383_06012 PE=3 SV=1	2	628.852	0.17236	0.0077899	78.744	1
176	ADMDESKR	8	Crot(K)	_ADMDESK(cr)R_	Unigene0027540	RAB GTPase-like protein A5B OS=Medicago truncatula GN=MTR_1g068730 PE=4 SV=2	2	510.227	-0.073214	0.0023184	113.26	1
177	ADNKAQK	7	Crot(K)	_ADNK(cr)AQK_	Unigene0003248	DNA-binding family protein OS=Populus trichocarpa GN=POPTR_0014s07710g PE=4 SV=1	2	421.722	-1.2318	0.0088751	92.677	1
178	ADPNSDEAKLK	11	Crot(K)	_ADPNSDEAK(cr)LK_	Unigene0005251	Apolipoprotein d, putative OS=Ricinus communis GN=RCOM_0700620 PE=3 SV=1	2	628.312	0.42417	0.0026663	75.229	1
179	ADQAKEDGCQHVIIYK	16	Crot(K)	_ADQAK(cr)EDGCQHVIIYK_	Unigene0024605	Ted2 OS=Gossypium hirsutum PE=2 SV=1	3	648.316	0.42284	6.7504e-05	78.902	1
180	ADQDNSGFIDDK	12	Unmodified	_ADQDNSGFIDDK_	Unigene0015501	Putative ovule protein OS=Solanum chacoense PE=4 SV=1	2	662.786	0.99922	0.00023502	109	1
181	ADQDNSGFIDDKEMQK	16	Oxidation (M),Crot(K)	_ADQDNSGFIDDK(cr)EM(ox)QK_	Unigene0015501	Putative ovule protein OS=Solanum chacoense PE=4 SV=1	2	962.915	0.22889	0.00036664	68.845	1
182	ADQDNSGFIDDKEMQK	16	Crot(K)	_ADQDNSGFIDDK(cr)EMQK_	Unigene0015501	Putative ovule protein OS=Solanum chacoense PE=4 SV=1	2	954.918	-1.2947	1.0263e-43	207.66	1
183	ADQDNSGFIDDKEMQK	16	Crot(K)	_ADQDNSGFIDDK(cr)EMQK_	Unigene0015501	Putative ovule protein OS=Solanum chacoense PE=4 SV=1	3	636.948	-1.1603	0.00026285	69.431	1
184	ADQDNSGFIDDKEMQK	16	Crot(K)	_ADQDNSGFIDDK(cr)EMQK_	Unigene0015501	Putative ovule protein OS=Solanum chacoense PE=4 SV=1	2	954.918	0.83087	6.6135e-07	109.04	1
185	ADQFKTVHSCR	11	Crot(K)	_ADQFK(cr)TVHSCR_	Unigene0052212	BnaC09g37830D protein OS=Brassica napus GN=BnaC09g37830D PE=4 SV=1	3	472.894	0.26248	0.0094479	53.448	1
186	ADQLTDDQISEFK	13	Acetyl (Protein N-term)	_(ac)ADQLTDDQISEFK_	Unigene0004181	Calmodulin-related protein OS=Petunia hybrida GN=CAM53 PE=2 SV=2	2	776.362	-0.7319	8.588e-07	122.64	1
187	ADQSKGYPGR	10	Crot(K)	_ADQSK(cr)GYPGR_	Unigene0003423	Beta-D-xylosidase 4 OS=Theobroma cacao GN=TCM_007536 PE=4 SV=1	2	573.781	0.63883	0.0012569	84.882	1
188	ADSADSFKR	9	Crot(K)	_ADSADSFK(cr)R_	Unigene0025322	CRA domain-containing protein OS=Cynara cardunculus var. scolymus GN=Ccrd_014732 PE=4 SV=1	2	532.754	1.4281	0.0044746	89.047	1
189	ADSEGLDEIR	10	Unmodified	_ADSEGLDEIR_	Unigene0003719	Zinc binding dehydrogenase, putative OS=Ricinus communis GN=RCOM_1742210 PE=4 SV=1	2	552.762	0.062797	0.004109	90.05	1
190	ADTGIAVEGASDAAR	15	Unmodified	_ADTGIAVEGASDAAR_	Unigene0043748	Plasma membrane ATPase OS=Coccidioides immitis H538.4 GN=CIHG_00664 PE=3 SV=1	2	702.342	0.30707	2.6338e-07	119.54	1
191	ADTGIAVEGASDAAR	15	Unmodified	_ADTGIAVEGASDAAR_	Unigene0043748	Plasma membrane ATPase OS=Coccidioides immitis H538.4 GN=CIHG_00664 PE=3 SV=1	2	702.342	-2.4342	0.010513	63.923	1
192	ADTGIAVEGASDAAR	15	Unmodified	_ADTGIAVEGASDAAR_	Unigene0043748	Plasma membrane ATPase OS=Coccidioides immitis H538.4 GN=CIHG_00664 PE=3 SV=1	2	702.342	0.81644	0.0001444	89.506	1
193	ADTGIAVEGASDAAR	15	Unmodified	_ADTGIAVEGASDAAR_	Unigene0043748	Plasma membrane ATPase OS=Coccidioides immitis H538.4 GN=CIHG_00664 PE=3 SV=1	2	702.342	-0.51429	4.1054e-06	112.24	1
194	ADTGIAVEGASDAAR	15	Unmodified	_ADTGIAVEGASDAAR_	Unigene0043748	Plasma membrane ATPase OS=Coccidioides immitis H538.4 GN=CIHG_00664 PE=3 SV=1	2	702.342	-0.00019263	9.3036e-08	127.07	1
195	ADTKYVVLMCSDASSSSLK	19	Oxidation (M),Crot(K)	_ADTK(cr)YVVLM(ox)CSDASSSSLK_	Unigene0033279	Cell wall invertase OS=Carica papaya PE=2 SV=1	3	716.006	-1.7414	0.0021993	57.248	1
196	ADTKYVVLMCSDASSSSLK	19	Crot(K)	_ADTK(cr)YVVLMCSDASSSSLK_	Unigene0033279	Cell wall invertase OS=Carica papaya PE=2 SV=1	2	1065.51	0.027636	4.3704e-39	181.4	1
197	ADVDMNKR	8	Oxidation (M),Crot(K)	_ADVDM(ox)NK(cr)R_	Unigene0019054	40S ribosomal protein S18 OS=Populus trichocarpa GN=POPTR_0005s21860g PE=3 SV=1	2	516.743	-0.50211	0.05035	50.04	1
198	ADVDMNKR	8	Crot(K)	_ADVDMNK(cr)R_	Unigene0019054	40S ribosomal protein S18 OS=Populus trichocarpa GN=POPTR_0005s21860g PE=3 SV=1	2	508.745	-0.60511	0.010316	91.069	1
199	ADVDYEKIVR	10	Crot(K)	_ADVDYEK(cr)IVR_	Unigene0001362	S-adenosylmethionine synthase OS=Morus notabilis GN=L484_013867 PE=3 SV=1	2	638.333	-0.99933	0.00029919	96.24	2
200	ADVVKSLK	8	Crot(K)	_ADVVK(cr)SLK_	Unigene0008159	Translocon at inner membrane of chloroplasts 21 isoform 1 OS=Theobroma cacao GN=TCM_007134 PE=4 SV=1	2	464.279	1.4383	0.024965	66.27	1
201	ADVVVAKDGSGK	12	Crot(K)	_ADVVVAK(cr)DGSGK_	Unigene0009517	Pectinesterase OS=Theobroma cacao GN=TCM_030171 PE=4 SV=1	2	607.325	0.35605	0.00057171	88.101	1
202	ADVVVAKDGSGK	12	Crot(K)	_ADVVVAK(cr)DGSGK_	Unigene0009517	Pectinesterase OS=Theobroma cacao GN=TCM_030171 PE=4 SV=1	2	607.325	-0.011656	0.027899	49.298	1
203	ADWHACLDNK	10	Unmodified	_ADWHACLDNK_	Unigene0029018	Aconitate hydratase OS=Theobroma cacao GN=TCM_011347 PE=3 SV=1	3	410.517	-1.1565	0.036592	45.307	1
204	ADWHACLDNK	10	Unmodified	_ADWHACLDNK_	Unigene0029018	Aconitate hydratase OS=Theobroma cacao GN=TCM_011347 PE=3 SV=1	2	615.272	-0.65982	0.0081212	81.625	1
205	ADYSNAKELK	10	Crot(K)	_ADYSNAK(cr)ELK_	Unigene0004528	Auxin transport protein (Fragment) OS=Morus alba var. multicaulis PE=2 SV=1	2	603.804	-1.5105	0.0010885	86.879	1
206	AEAAEKPVLHAR	12	Crot(K)	_AEAAEK(cr)PVLHAR_	Unigene0016388	Myosin-1 OS=Gossypium arboreum GN=F383_05776 PE=4 SV=1	3	453.917	-0.6071	0.013367	47.712	1
207	AEAAEKPVLHAR	12	Crot(K)	_AEAAEK(cr)PVLHAR_	Unigene0016388	Myosin-1 OS=Gossypium arboreum GN=F383_05776 PE=4 SV=1	3	453.917	-0.64732	0.0013342	69.261	1
208	AEAAEKPVLHAR	12	Unmodified	_AEAAEKPVLHAR_	Unigene0016388	Myosin-1 OS=Gossypium arboreum GN=F383_05776 PE=4 SV=1	3	431.242	-1.4776	0.017797	48.822	1
209	AEAAEYQKLLASR	13	Crot(K)	_AEAAEYQK(cr)LLASR_	Unigene0011073	40S ribosomal protein S6 OS=Amborella trichopoda GN=AMTR_s00048p00058600 PE=3 SV=1	2	759.402	-0.084182	1.0642e-06	119.96	1
210	AEAAEYQKLLATR	13	Crot(K)	_AEAAEYQK(cr)LLATR_	Unigene0042656	40S ribosomal protein S6 OS=Gossypium raimondii GN=B456_012G142800 PE=3 SV=1	2	766.409	0.86593	8.3499e-06	113.76	1
211	AEAATAQKER	10	Crot(K)	_AEAATAQK(cr)ER_	Unigene0034864	Guanylate-binding family protein isoform 1 OS=Theobroma cacao GN=TCM_029797 PE=4 SV=1	2	571.794	-0.51541	0.00016649	97.813	1
212	AEADKNDK	8	Crot(K)	_AEADK(cr)NDK_	Unigene0039978	Heat shock protein OS=Hevea brasiliensis PE=2 SV=1	2	479.727	-0.4399	0.005844	88.37	2
213	AEADKNDKSVK	11	Crot(K)	_AEADKNDK(cr)SVK_	Unigene0039978	Heat shock protein OS=Hevea brasiliensis PE=2 SV=1	3	424.886	-0.10562	0.013297	50.275	1
214	AEADKNDKSVK	11	Crot(K)	_AEADKNDK(cr)SVK_	Unigene0039978	Heat shock protein OS=Hevea brasiliensis PE=2 SV=1	2	636.825	0.20339	4.9338e-06	123.95	1
216	AEAEKADGNVAVGNK	15	Crot(K)	_AEAEK(cr)ADGNVAVGNK_	Unigene0051333	Guanine nucleotide-binding protein subunit beta-like protein OS=Gossypium arboreum GN=F383_11557 PE=4 SV=1	2	770.884	1.8424	4.7571e-05	82.578	1
217	AEAEKADGNVAVGNK	15	Crot(K)	_AEAEK(cr)ADGNVAVGNK_	Unigene0051333	Guanine nucleotide-binding protein subunit beta-like protein OS=Gossypium arboreum GN=F383_11557 PE=4 SV=1	3	514.258	0.33942	1.0494e-06	105.19	1
218	AEAEKADGNVAVGNK	15	Crot(K)	_AEAEK(cr)ADGNVAVGNK_	Unigene0051333	Guanine nucleotide-binding protein subunit beta-like protein OS=Gossypium arboreum GN=F383_11557 PE=4 SV=1	2	770.884	-0.50531	4.9713e-17	158.93	1
219	AEAEKADGNVAVGNK	15	Crot(K)	_AEAEK(cr)ADGNVAVGNK_	Unigene0051333	Guanine nucleotide-binding protein subunit beta-like protein OS=Gossypium arboreum GN=F383_11557 PE=4 SV=1	2	770.884	-0.83032	0.00091148	66.059	1
220	AEAEKILQIK	10	Crot(K)	_AEAEK(cr)ILQIK_	Unigene0029500	Hypersensitive-induced response protein OS=Carica papaya PE=2 SV=1	2	605.856	1.7032	0.001217	85.355	1
221	AEAEKILQIK	10	Crot(K)	_AEAEK(cr)ILQIK_	Unigene0029500	Hypersensitive-induced response protein OS=Carica papaya PE=2 SV=1	2	605.856	1.066	6.2245e-05	106.62	1
222	AEAEKILQIK	10	Crot(K)	_AEAEK(cr)ILQIK_	Unigene0029500	Hypersensitive-induced response protein OS=Carica papaya PE=2 SV=1	2	605.856	1.5846	0.0048584	72.2	1
227	AEAKAVVPESVLK	13	Acetyl (Protein N-term),Crot(K)	_(ac)AEAK(cr)AVVPESVLK_	Unigene0008794	60S ribosomal protein L7-4 OS=Morus notabilis GN=L484_020085 PE=4 SV=1	2	725.911	-0.9844	0.0029071	69.258	1
228	AEAKKPDVK	9	Crot(K)	_AEAK(cr)KPDVK_	Unigene0037596	17.5 kDa class I heat shock protein OS=Carica papaya PE=2 SV=1	2	527.301	-0.060858	0.012336	95.483	1
229	AEAQAAYEKAK	11	Crot(K)	_AEAQAAYEK(cr)AK_	Unigene0020223	Tetratricopeptide repeat-containing family protein OS=Populus trichocarpa GN=POPTR_0003s11350g PE=4 SV=1	2	624.317	0.11867	6.0285e-05	104.3	1
230	AEDAWAKSIDGHATGK	16	Crot(K)	_AEDAWAK(cr)SIDGHATGK_	Unigene0035695	Oxidoreductase, zinc-binding dehydrogenase family protein OS=Theobroma cacao GN=TCM_002752 PE=4 SV=1	3	575.613	-0.73277	1.6503e-07	104.73	1
231	AEDAWAKSIDGHATGK	16	Crot(K)	_AEDAWAK(cr)SIDGHATGK_	Unigene0035695	Oxidoreductase, zinc-binding dehydrogenase family protein OS=Theobroma cacao GN=TCM_002752 PE=4 SV=1	2	862.916	-2.1544	3.6222e-07	106.82	1
232	AEDEEHKK	8	Crot(K)	_AEDEEHK(cr)K_	Unigene0024852	Heat shock protein, putative OS=Ricinus communis GN=RCOM_1248100 PE=3 SV=1	2	527.246	-0.19056	0.0076224	96.034	1
233	AEDEQVKK	8	Crot(K)	_AEDEQVK(cr)K_	Unigene0027950	Heat shock 70 kDa protein OS=Morus notabilis GN=L484_018081 PE=3 SV=1	2	507.759	0.5607	0.0062003	98.933	1
234	AEDESAGSDGLR	12	Unmodified	_AEDESAGSDGLR_	Unigene0027627	Calnexin OS=Gossypium arboreum GN=F383_30374 PE=3 SV=1	2	603.765	0.34729	0.00027543	107.97	1
235	AEDKGTGK	8	Crot(K)	_AEDK(cr)GTGK_	Unigene0028698	Heat shock protein 70 (Hsp 70) family protein OS=Theobroma cacao GN=TCM_016516 PE=3 SV=1	2	437.219	-0.41771	0.040272	60.019	1
236	AEDKPGPKVK	10	Crot(K)	_AEDKPGPK(cr)VK_	Unigene0033661	Chymopapain isoform III OS=Carica papaya GN=chymoIII PE=2 SV=1	3	379.549	0.61564	0.030379	43.492	1
237	AEDKPGPKVK	10	Crot(K)	_AEDKPGPK(cr)VK_	Unigene0033661	Chymopapain isoform III OS=Carica papaya GN=chymoIII PE=2 SV=1	2	568.819	0.83244	0.011265	85.963	1
238	AEEAMSASKDVER	13	Crot(K)	_AEEAMSASK(cr)DVER_	Unigene0025451	Golgin subfamily A member 3 isoform 2 OS=Theobroma cacao GN=TCM_033844 PE=4 SV=1	2	745.843	1.1718	0.0027337	68.972	1
239	AEEDSEIEKFR	11	Crot(K)	_AEEDSEIEK(cr)FR_	Unigene0029168	ATP binding protein, putative OS=Ricinus communis GN=RCOM_1327430 PE=4 SV=1	2	710.833		0.0044954	66.267	1
240	AEEFKLK	7	Crot(K)	_AEEFK(cr)LK_	Unigene0006241	Peroxiredoxin OS=Populus szechuanica PE=2 SV=1	2	466.758	-1.091	0.018376	79.116	1
241	AEEFKLK	7	Crot(K)	_AEEFK(cr)LK_	Unigene0006241	Peroxiredoxin OS=Populus szechuanica PE=2 SV=1	2	466.758	2.0348	0.054337	60.76	1
242	AEEGKEDIIDVLLK	14	Crot(K)	_AEEGK(cr)EDIIDVLLK_	Unigene0021240	CYP71B34 OS=Arabidopsis lyrata subsp. lyrata GN=ARALYDRAFT_346989 PE=3 SV=1	2	820.443	-0.41042	1.2409e-06	114.27	1
243	AEEGKEDIIDVLLK	14	Crot(K)	_AEEGK(cr)EDIIDVLLK_	Unigene0021240	CYP71B34 OS=Arabidopsis lyrata subsp. lyrata GN=ARALYDRAFT_346989 PE=3 SV=1	3	547.298	-0.65544	0.0028104	58.079	1
244	AEEIVAKEK	9	Crot(K)	_AEEIVAK(cr)EK_	Unigene0027264	ILITYHIA isoform 1 OS=Theobroma cacao GN=TCM_026122 PE=4 SV=1	2	542.798	1.7639	0.017339	63.624	1
245	AEEKDLMGK	9	Crot(K)	_AEEK(cr)DLMGK_	Unigene0030643	Ribosomal protein S5/Elongation factor G/III/V family protein OS=Theobroma cacao GN=TCM_032400 PE=4 SV=1	2	544.768	-0.68758	0.011283	68.557	1
246	AEEKDLMGK	9	Crot(K)	_AEEK(cr)DLMGK_	Unigene0030643	Ribosomal protein S5/Elongation factor G/III/V family protein OS=Theobroma cacao GN=TCM_032400 PE=4 SV=1	2	544.768	0.65014	0.022726	61.161	1
247	AEEKDLMGK	9	Oxidation (M),Crot(K)	_AEEK(cr)DLM(ox)GK_	Unigene0030643	Ribosomal protein S5/Elongation factor G/III/V family protein OS=Theobroma cacao GN=TCM_032400 PE=4 SV=1	2	552.766	0.38057	0.031363	46.334	1
248	AEEKDLMGK	9	Oxidation (M),Crot(K)	_AEEK(cr)DLM(ox)GK_	Unigene0030643	Ribosomal protein S5/Elongation factor G/III/V family protein OS=Theobroma cacao GN=TCM_032400 PE=4 SV=1	2	552.766	-0.71047	0.014832	57.55	1
249	AEEKDLMGK	9	Oxidation (M),Crot(K)	_AEEK(cr)DLM(ox)GK_	Unigene0030643	Ribosomal protein S5/Elongation factor G/III/V family protein OS=Theobroma cacao GN=TCM_032400 PE=4 SV=1	2	552.766	-4.0347	0.032259	46.001	1
250	AEEKEHLEK	9	Crot(K)	_AEEK(cr)EHLEK_	Unigene0036186	Calmodulin-binding family protein OS=Populus trichocarpa GN=POPTR_0003s20810g PE=4 SV=2	2	590.796	0.64774	0.00036956	113.46	1
251	AEEKEHLEK	9	Crot(K)	_AEEK(cr)EHLEK_	Unigene0036186	Calmodulin-binding family protein OS=Populus trichocarpa GN=POPTR_0003s20810g PE=4 SV=2	3	394.2	-0.92653	0.015571	51.949	1
252	AEEKGFIAK	9	Acetyl (Protein N-term),Crot(K)	_(ac)AEEK(cr)GFIAK_	Unigene0033058	Cysteine synthase OS=Vitis vinifera GN=VITISV_033255 PE=3 SV=1	2	551.793	0.1649	0.0024049	89.029	2
253	AEEKGFIAK	9	Acetyl (Protein N-term),Crot(K)	_(ac)AEEK(cr)GFIAK_	Unigene0033058	Cysteine synthase OS=Vitis vinifera GN=VITISV_033255 PE=3 SV=1	2	551.793	0.087498	0.0051337	79.489	1
254	AEELLEKLR	9	Crot(K)	_AEELLEK(cr)LR_	Unigene0030379	Oligopeptidase A, putative OS=Ricinus communis GN=RCOM_0230710 PE=3 SV=1	2	584.832		1.5903e-13	139.98	1
255	AEEMAAKYR	9	Oxidation (M),Crot(K)	_AEEM(ox)AAK(cr)YR_	Unigene0003248	DNA-binding family protein OS=Populus trichocarpa GN=POPTR_0014s07710g PE=4 SV=1	2	576.771	0.12172	0.006127	66.27	1
256	AEEMAAKYR	9	Crot(K)	_AEEMAAK(cr)YR_	Unigene0003248	DNA-binding family protein OS=Populus trichocarpa GN=POPTR_0014s07710g PE=4 SV=1	2	568.774	1.4982	0.0064253	76.679	1
257	AEEVPEEEKNLGPR	14	Crot(K)	_AEEVPEEEK(cr)NLGPR_	Unigene0026330	Ubiquitin-specific protease 12 OS=Theobroma cacao GN=TCM_025045 PE=3 SV=1	2	832.91	-1.4118	3.2816e-07	117.7	1
258	AEEYHQQYLAKGGR	14	Crot(K)	_AEEYHQQYLAK(cr)GGR_	Unigene0001508	Methionine sulfoxide reductase A OS=Carica papaya GN=MsrA PE=2 SV=1	3	573.281	0.94533	7.6172e-06	102.52	1
259	AEFPFHVVPKLAALR	15	Crot(K)	_AEFPFHVVPK(cr)LAALR_	Unigene0026690	Acyl-CoA oxidase 4 OS=Prunus persica GN=ACX4 PE=2 SV=1	3	588.338	0.66376	0.00012052	76.759	1
260	AEGVTKSAPPEFQK	14	Crot(K)	_AEGVTK(cr)SAPPEFQK_	Unigene0044810	Oxygen evolving enhancer protein 1 OS=Litchi chinensis GN=OEE1 PE=2 SV=1	2	778.901	0.22653	6.8228e-16	149.32	2
261	AEGVTKSAPPEFQK	14	Crot(K)	_AEGVTK(cr)SAPPEFQK_	Unigene0044810	Oxygen evolving enhancer protein 1 OS=Litchi chinensis GN=OEE1 PE=2 SV=1	2	778.901	-0.13319	3.4342e-16	156.6	3
262	AEHLDIGPSDSKSLR	15	Crot(K)	_AEHLDIGPSDSK(cr)SLR_	Unigene0044575	Putative sarcosine oxidase family protein OS=Populus trichocarpa GN=POPTR_0018s03430g PE=4 SV=1	3	564.957	-2.533	0.0092136	47.217	1
263	AEISAALNKMK	11	Oxidation (M),Crot(K)	_AEISAALNK(cr)M(ox)K_	Unigene0022492	ATP synthase subunit b', chloroplastic OS=Glycine soja GN=glysoja_032328 PE=3 SV=1	2	630.337	-1.3089	0.00041112	83.775	1
264	AEISAALNKMK	11	Crot(K)	_AEISAALNK(cr)MK_	Unigene0022492	ATP synthase subunit b', chloroplastic OS=Glycine soja GN=glysoja_032328 PE=3 SV=1	2	622.339	0.074638	6.8837e-07	121.41	1
265	AEITHIFKAPEK	12	Crot(K)	_AEITHIFK(cr)APEK_	Unigene0003750	Ribophorin II (RPN2) family protein isoform 2 OS=Theobroma cacao GN=TCM_003993 PE=4 SV=1	2	726.398	0.84593	9.9226e-07	121.56	1
266	AEITHIFKAPEK	12	Crot(K)	_AEITHIFK(cr)APEK_	Unigene0003750	Ribophorin II (RPN2) family protein isoform 2 OS=Theobroma cacao GN=TCM_003993 PE=4 SV=1	3	484.601	1.7957	0.012764	65.773	1
267	AEKAAEEK	8	Crot(K)	_AEK(cr)AAEEK_	Unigene0039081	Ribosomal protein L13A (Fragment) OS=Lupinus luteus PE=4 SV=1	2	472.24	0.2364	0.00071583	126.24	2
268	AEKAAEEK	8	Crot(K)	_AEK(cr)AAEEK_	Unigene0039081	Ribosomal protein L13A (Fragment) OS=Lupinus luteus PE=4 SV=1	2	472.24	0.44869	0.0011609	113.18	1
269	AEKAAEEK	8	Crot(K)	_AEK(cr)AAEEK_	Unigene0039081	Ribosomal protein L13A (Fragment) OS=Lupinus luteus PE=4 SV=1	2	472.24	0.10288	0.0075944	81.95	1
270	AEKAAEEK	8	Crot(K)	_AEK(cr)AAEEK_	Unigene0039081	Ribosomal protein L13A (Fragment) OS=Lupinus luteus PE=4 SV=1	2	472.24	0.61363	0.0048532	92.051	1
271	AEKAAEEK	8	Crot(K)	_AEK(cr)AAEEK_	Unigene0039081	Ribosomal protein L13A (Fragment) OS=Lupinus luteus PE=4 SV=1	2	472.24	0.097058	0.013804	76.345	1
272	AEKAGFK	7	Crot(K)	_AEK(cr)AGFK_	Unigene0035446	Aldolase-type TIM barrel family protein isoform 1 OS=Theobroma cacao GN=TCM_029459 PE=4 SV=1	2	409.724	1.1282	0.011371	87.323	1
273	AEKDLLYIK	9	Crot(K)	_AEK(cr)DLLYIK_	Unigene0015111	Annexin OS=Theobroma cacao GN=TCM_045338 PE=3 SV=1	2	580.832	0.73983	0.032429	56.725	1
274	AEKDLQDIK	9	Crot(K)	_AEK(cr)DLQDIK_	Unigene0026921	Annexin OS=Theobroma cacao GN=TCM_045338 PE=3 SV=1	2	564.301	0.052124	0.040306	53.124	1
275	AEKDLQDIK	9	Crot(K)	_AEK(cr)DLQDIK_	Unigene0026921	Annexin OS=Theobroma cacao GN=TCM_045338 PE=3 SV=1	2	564.301	-0.34482	0.0022343	88.948	3
276	AEKEELEATLGK	12	Crot(K)	_AEK(cr)EELEATLGK_	Unigene0026797	Acyl-CoA binding protein, putative OS=Ricinus communis GN=RCOM_1432720 PE=4 SV=1	2	693.362	-0.86074	4.6841e-10	132.79	1
277	AEKELGWK	8	Crot(K)	_AEK(cr)ELGWK_	Unigene0030478	UDP-D-glucose/UDP-D-galactose 4-epimerase 1 isoform 1 OS=Theobroma cacao GN=TCM_016202 PE=3 SV=1	2	514.774	-0.53799	0.0072442	83.168	1
278	AEKELGWK	8	Crot(K)	_AEK(cr)ELGWK_	Unigene0030478	UDP-D-glucose/UDP-D-galactose 4-epimerase 1 isoform 1 OS=Theobroma cacao GN=TCM_016202 PE=3 SV=1	2	514.774	-0.42616	0.0065691	85.676	1
279	AEKGWWK	7	Crot(K)	_AEK(cr)GWWK_	Unigene0015093	HSP20-like chaperones superfamily protein isoform 1 OS=Theobroma cacao GN=TCM_004634 PE=4 SV=1	2	486.751	0.04498	0.012075	85.813	1
280	AEKGWWK	7	Crot(K)	_AEK(cr)GWWK_	Unigene0015093	HSP20-like chaperones superfamily protein isoform 1 OS=Theobroma cacao GN=TCM_004634 PE=4 SV=1	2	486.751	0.48843	0.0078506	94.874	1
281	AEKIAKESAA	10	Crot(K)	_AEK(cr)IAKESAA_	Unigene0023458	ATP synthase subunit beta OS=Oryza punctata PE=3 SV=1	2	543.295	-0.2788	0.033496	76.255	1
282	AEKIASR	7	Crot(K)	_AEK(cr)IASR_	Unigene0038089	Proteasome component (PCI) domain protein OS=Theobroma cacao GN=TCM_034010 PE=4 SV=1	2	421.74	-2.4913	0.030387	71.501	1
283	AEKPELLTVILPQSLEKQPPESQELLSK	28	Crot(K)	_AEKPELLTVILPQSLEK(cr)QPPESQELLSK_	Unigene0028650	BnaA03g20540D protein OS=Brassica napus GN=BnaA03g20540D PE=4 SV=1	3	1071.59	0.14862	9.7217e-21	104.05	1
284	AEKPVAK	7	Crot(K)	_AEK(cr)PVAK_	Unigene0046006	#N/A	1	810.472	-2.1012	0.029624	55.441	1
285	AEKVAEEK	8	Crot(K)	_AEK(cr)VAEEK_	Unigene0039080	Ribosomal protein L13A (Fragment) OS=Lupinus luteus PE=4 SV=1	2	486.256	-0.88754	0.0024556	103.55	1
286	AEKVAEEK	8	Crot(K)	_AEK(cr)VAEEK_	Unigene0039080	Ribosomal protein L13A (Fragment) OS=Lupinus luteus PE=4 SV=1	2	486.256	-1.7111	0.0048532	92.051	1
287	AELKDGVLTVMVPR	14	Crot(K)	_AELK(cr)DGVLTVMVPR_	Unigene0035154	26.5 kDa heat shock, mitochondrial-like protein OS=Gossypium arboreum GN=F383_13169 PE=3 SV=1	2	798.445	-0.12586	7.2009e-08	128.22	1
288	AELKNGVLFISIPK	14	Crot(K)	_AELK(cr)NGVLFISIPK_	Unigene0012669	Small heat shock protein isoform 2 OS=Theobroma cacao GN=TCM_015499 PE=3 SV=1	2	798.972	-0.24076	0.00017797	81.992	1
289	AELLTQLKDLK	11	Crot(K)	_AELLTQLK(cr)DLK_	Unigene0022999	Ribosomal L29 family protein OS=Theobroma cacao GN=TCM_041920 PE=3 SV=1	2	670.395	0.48455	8.6409e-07	118.9	1
290	AELWNVAAAKIK	12	Crot(K)	_AELWNVAAAK(cr)IK_	Unigene0024531	Carbonic anhydrase OS=Theobroma cacao GN=TCM_010364 PE=3 SV=1	2	691.396	-1.4313	6.5215e-05	106.67	1
291	AELWNVAAAKIK	12	Crot(K)	_AELWNVAAAK(cr)IK_	Unigene0024531	Carbonic anhydrase OS=Theobroma cacao GN=TCM_010364 PE=3 SV=1	3	461.266	-0.6738	0.001555	66.538	1
292	AEMESLVETGEKAR	14	Crot(K)	_AEMESLVETGEK(cr)AR_	Unigene0029306	Maternal effect embryo arrest 9 OS=Theobroma cacao GN=TCM_006389 PE=4 SV=1	2	809.393	-0.32355	0.00015092	84.946	1
293	AENQVKPGLSEALKER	16	Crot(K)	_AENQVKPGLSEALK(cr)ER_	Unigene0012084	Glutaredoxin, grx, putative OS=Ricinus communis GN=RCOM_0936190 PE=4 SV=1	3	612.999	0.35184	2.612e-10	130.27	1
294	AESDKLER	8	Crot(K)	_AESDK(cr)LER_	Unigene0026316	At2g45060/T14P1.13 OS=Arabidopsis thaliana GN=At2g45060 PE=1 SV=1	2	508.256	-0.46905	0.0060406	87.639	1
295	AESEVLSKYPNSGVVLRPGFIYGK	24	Crot(K)	_AESEVLSK(cr)YPNSGVVLRPGFIYGK_	Unigene0050368	NAD(P)-binding Rossmann-fold superfamily protein isoform 1 OS=Theobroma cacao GN=TCM_016597 PE=4 SV=1	3	893.478	0.090557	2.1247e-05	63.125	1
296	AETAVLFEKLR	11	Crot(K)	_AETAVLFEK(cr)LR_	Unigene0000178	Alanine:glyoxylate aminotransferase 2 family protein OS=Populus trichocarpa GN=POPTR_0007s06190g PE=3 SV=1	2	672.88	0.60463	7.3332e-07	120.77	1
297	AETDGKGVCVTSTTR	15	Crot(K)	_AETDGK(cr)GVCVTSTTR_	Unigene0031685	Nicastrin OS=Glycine soja GN=glysoja_034806 PE=4 SV=1	2	825.394	-0.068688	4.914e-08	120.32	1
298	AEVKKPDVK	9	Crot(K)	_AEVK(cr)KPDVK_	Unigene0004117	17.5 kDa class I heat shock protein OS=Carica papaya PE=2 SV=1	3	361.213	1.1496	0.027285	49.742	1
299	AEVKKPDVK	9	Crot(K)	_AEVK(cr)KPDVK_	Unigene0004117	17.5 kDa class I heat shock protein OS=Carica papaya PE=2 SV=1	3	361.213	-0.56415	0.0041954	70.816	1
300	AEVKKPDVK	9	Crot(K)	_AEVK(cr)KPDVK_	Unigene0004117	17.5 kDa class I heat shock protein OS=Carica papaya PE=2 SV=1	3	361.213	-0.35396	0.0045596	69.375	2
301	AEVKKPDVK	9	Crot(K)	_AEVK(cr)KPDVK_	Unigene0004117	17.5 kDa class I heat shock protein OS=Carica papaya PE=2 SV=1	2	541.316	0.43104	0.0018913	121.61	1
302	AEVVSLDEKESGLR	14	Crot(K)	_AEVVSLDEK(cr)ESGLR_	Unigene0036779	3-dehydroquinate synthase, chloroplastic OS=Actinidia chinensis GN=DHQS PE=1 SV=2	2	800.415	1.9222	2.2505e-05	101.61	1
303	AEYAEKMK	8	Oxidation (M),Crot(K)	_AEYAEK(cr)M(ox)K_	Unigene0003248	DNA-binding family protein OS=Populus trichocarpa GN=POPTR_0014s07710g PE=4 SV=1	2	527.25	-0.34923	0.037045	47.603	1
304	AEYAEKMK	8	Crot(K)	_AEYAEK(cr)MK_	Unigene0003248	DNA-binding family protein OS=Populus trichocarpa GN=POPTR_0014s07710g PE=4 SV=1	2	519.252	0.56612	0.024498	66.692	1
305	AEYMEKMK	8	Oxidation (M),Crot(K)	_AEYM(ox)EK(cr)MK_	Unigene0020560	Remorin, putative OS=Ricinus communis GN=RCOM_1496040 PE=4 SV=1	2	557.251	-0.82963	0.047723	43.185	1
306	AEYPIFQKVR	10	Crot(K)	_AEYPIFQK(cr)VR_	Unigene0031647	Glutathione peroxidase OS=Populus trichocarpa GN=POPTR_0014s13490g PE=2 SV=1	2	659.861	0.96218	0.00083496	89.886	2
307	AEYYQGDEICQEK	13	Unmodified	_AEYYQGDEICQEK_	Unigene0015786	Plant/F25P12-18 protein OS=Medicago truncatula GN=MTR_7g111900 PE=2 SV=1	2	816.846	-1.8342	0.046393	60.364	1
308	AEYYQGDEICQEKSK	15	Crot(K)	_AEYYQGDEICQEK(cr)SK_	Unigene0015786	Plant/F25P12-18 protein OS=Medicago truncatula GN=MTR_7g111900 PE=2 SV=1	2	958.423	-0.32866	1.5367e-24	179.14	1
309	AFANTVNLSHELIYVGK	17	Unmodified	_AFANTVNLSHELIYVGK_	Unigene0022109	Sieve element occlusion e, putative OS=Theobroma cacao GN=TCM_014515 PE=4 SV=1	3	626.004	-1.3519	0.00040893	66.826	1
310	AFCKGASEIVLR	12	Crot(K)	_AFCK(cr)GASEIVLR_	Unigene0027187	Calcium-transporting ATPase OS=Eutrema halophilum PE=2 SV=1	2	709.877	-2.8474	0.00062285	86.911	1
311	AFDEGPWPKMTAYER	15	Oxidation (M),Crot(K)	_AFDEGPWPK(cr)M(ox)TAYER_	Unigene0002632	Aldehyde dehydrogenase 2B4 OS=Bixa orellana GN=ADH2B4 PE=2 SV=1	2	941.427	-0.093252	0.00030252	71.354	1
312	AFDEVNTQLQTK	12	Unmodified	_AFDEVNTQLQTK_	Unigene0051735	Putative ATP synthase subunit d, mitochondrial-like OS=Solanum chacoense PE=4 SV=1	2	697.352	-0.64014	1.1314e-14	158.42	1
313	AFDKIFK	7	Crot(K)	_AFDK(cr)IFK_	Unigene0032416	DYNAMIN-LIKE protein 4 OS=Populus trichocarpa GN=POPTR_0014s04310g PE=3 SV=1	2	468.763	0.34971	0.012331	85.265	1
314	AFDLASKPEGTGTPTK	16	Unmodified	_AFDLASKPEGTGTPTK_	Unigene0036450	Putative NAD-dependent epimerase/dehydratase-like OS=Solanum chacoense PE=4 SV=1	2	810.417	0.18189	4.9416e-06	105.39	1
315	AFDLASKPEGTGTPTKDFK	19	Crot(K)	_AFDLASKPEGTGTPTK(cr)DFK_	Unigene0036450	Putative NAD-dependent epimerase/dehydratase-like OS=Solanum chacoense PE=4 SV=1	3	693.353	1.0303	1.7348e-24	157.98	1
316	AFDLASKPEGTGTPTKDFK	19	Crot(K)	_AFDLASKPEGTGTPTK(cr)DFK_	Unigene0036450	Putative NAD-dependent epimerase/dehydratase-like OS=Solanum chacoense PE=4 SV=1	2	1039.53	0.65074	5.8546e-61	224.89	1
317	AFDLGGHQIAR	11	Unmodified	_AFDLGGHQIAR_	Unigene0023809	GTP-binding protein sar1, putative OS=Ricinus communis GN=RCOM_1347400 PE=3 SV=1	3	395.544	-0.98275	0.0002629	91.658	1
318	AFDVPLR	7	Unmodified	_AFDVPLR_	Unigene0028755	BnaA07g03170D protein OS=Brassica napus GN=BnaA07g03170D PE=4 SV=1	2	409.232	1.2022	0.0072189	114.19	1
319	AFDYMLKGESLR	12	Oxidation (M),Crot(K)	_AFDYM(ox)LK(cr)GESLR_	Unigene0038654	Alcohol dehydrogenase, putative OS=Ricinus communis GN=RCOM_0138590 PE=3 SV=1	2	757.371	-0.3188	0.0041586	62.732	1
320	AFDYMLKGESLR	12	Crot(K)	_AFDYMLK(cr)GESLR_	Unigene0038654	Alcohol dehydrogenase, putative OS=Ricinus communis GN=RCOM_0138590 PE=3 SV=1	2	749.374	1.9007	4.5159e-10	133.32	1
321	AFEEAEK	7	Unmodified	_AFEEAEK_	Unigene0014718	Cell division cycle protein 48 OS=Hevea brasiliensis PE=2 SV=1	2	412.195	1.3149	0.051709	89.55	1
322	AFGGQSLDFGKGGQAYR	17	Crot(K)	_AFGGQSLDFGK(cr)GGQAYR_	Unigene0025114	Succinate dehydrogenase [ubiquinone] flavoprotein subunit, mitochondrial OS=Citrus clementina GN=CICLE_v10025149mg PE=3 SV=1	2	913.945	0.98864	7.7649e-58	224.16	1
323	AFGPIKR	7	Crot(K)	_AFGPIK(cr)R_	Unigene0024916	Adenine nucleotide alpha hydrolases-like superfamily protein isoform 1 OS=Theobroma cacao GN=TCM_034492 PE=4 SV=1	2	428.756	1.6175	0.0097307	102.98	1
324	AFHKYLELR	9	Crot(K)	_AFHK(cr)YLELR_	Unigene0022366	Mitochondrial glycoprotein family protein, putative isoform 1 OS=Theobroma cacao GN=TCM_042688 PE=4 SV=1	2	622.843	-0.46856	0.00015739	123.6	1
325	AFHKYLELR	9	Crot(K)	_AFHK(cr)YLELR_	Unigene0022366	Mitochondrial glycoprotein family protein, putative isoform 1 OS=Theobroma cacao GN=TCM_042688 PE=4 SV=1	3	415.564	-0.31518	0.0024059	76.345	1
326	AFHKYLELR	9	Crot(K)	_AFHK(cr)YLELR_	Unigene0022366	Mitochondrial glycoprotein family protein, putative isoform 1 OS=Theobroma cacao GN=TCM_042688 PE=4 SV=1	3	415.564	-0.32352	0.015937	51.488	1
327	AFITAFR	7	Unmodified	_AFITAFR_	Unigene0034848	Inorganic H pyrophosphatase family protein isoform 1 OS=Theobroma cacao GN=TCM_038184 PE=3 SV=1	2	413.235	2.0882	0.044904	92.467	1
328	AFKEAQK	7	Crot(K)	_AFK(cr)EAQK_	Unigene0042560	Phosphoserine aminotransferase OS=Vitis vinifera GN=VIT_00s2579g00010 PE=3 SV=1	2	445.243	1.7643	0.012075	85.813	1
329	AFKELIDEGK	10	Crot(K)	_AFK(cr)ELIDEGK_	Unigene0001923	NAD(P)-linked oxidoreductase superfamily protein isoform 1 OS=Theobroma cacao GN=TCM_020900 PE=4 SV=1	2	609.324	-0.72128	0.0168	60.598	1
330	AFKGWGTDEK	10	Crot(K)	_AFK(cr)GWGTDEK_	Unigene0026921	Annexin OS=Theobroma cacao GN=TCM_045338 PE=3 SV=1	2	603.793	0.17554	0.00089521	89.171	2
331	AFKGWGTDEK	10	Crot(K)	_AFK(cr)GWGTDEK_	Unigene0026921	Annexin OS=Theobroma cacao GN=TCM_045338 PE=3 SV=1	2	603.793	-0.15649	0.0034401	76.332	1
332	AFKGWGTDEK	10	Crot(K)	_AFK(cr)GWGTDEK_	Unigene0026921	Annexin OS=Theobroma cacao GN=TCM_045338 PE=3 SV=1	2	603.793	0.18424	0.00069469	91.549	1
333	AFKQGEAGK	9	Crot(K)	_AFK(cr)QGEAGK_	Unigene0009724	Small rubber particle protein, putative OS=Ricinus communis GN=RCOM_1080400 PE=4 SV=1	2	502.264	0.53732	0.032632	56.632	1
334	AFKSVGGQPIVIDSVK	16	Crot(K)	_AFK(cr)SVGGQPIVIDSVK_	Unigene0020235	Glutamate-1-semialdehyde 2,1-aminomutase 2, chloroplastic-like protein OS=Gossypium arboreum GN=F383_00365 PE=3 SV=1	2	856.983	-0.37809	9.2397e-18	157.74	1
335	AFKVMDR	7	Crot(K)	_AFK(cr)VMDR_	Unigene0026933	Protein phosphatase-2c, putative OS=Ricinus communis GN=RCOM_1077980 PE=4 SV=1	2	467.744	-0.28762	0.005231	101.64	1
336	AFLATNQLKTYDK	13	Crot(K)	_AFLATNQLK(cr)TYDK_	Unigene0004362	Zeta-carotene desaturase OS=Carica papaya GN=zds PE=2 SV=1	2	790.92	0.97242	1.5976e-15	154.74	1
338	AFLMVLGNEKACK	13	Crot(K)	_AFLMVLGNEK(cr)ACK_	Unigene0014420	Chloroplast RNA binding OS=Theobroma cacao GN=TCM_026797 PE=4 SV=1	2	774.899	0.75809	4.1963e-05	108.72	1
339	AFLPKLIEAYHK	12	Crot(K)	_AFLPK(cr)LIEAYHK_	Unigene0038645	Nucleoredoxin, putative OS=Ricinus communis GN=RCOM_0528060 PE=4 SV=1	3	499.954	-1.1228	3.8047e-07	121.02	1
340	AFLVEEQKIVK	11	Crot(K)	_AFLVEEQK(cr)IVK_	Unigene0043363	Ribosomal protein L34e superfamily protein OS=Theobroma cacao GN=TCM_013967 PE=4 SV=1	2	686.398	0.87165	0.00079161	84.882	1
341	AFLVEEQKIVK	11	Crot(K)	_AFLVEEQK(cr)IVK_	Unigene0043363	Ribosomal protein L34e superfamily protein OS=Theobroma cacao GN=TCM_013967 PE=4 SV=1	2	686.398	-2.0332	0.0040863	69.672	1
342	AFMKNYYNR	9	Oxidation (M),Crot(K)	_AFM(ox)K(cr)NYYNR_	Unigene0017226	Plasma membrane 22 aquaporin OS=Vitis vinifera GN=VIT_03s0038g02520 PE=2 SV=1	2	645.8	-1.086	2.4996e-06	141.39	1
343	AFMKNYYNR	9	Oxidation (M),Crot(K)	_AFM(ox)K(cr)NYYNR_	Unigene0017226	Plasma membrane 22 aquaporin OS=Vitis vinifera GN=VIT_03s0038g02520 PE=2 SV=1	2	645.8	-0.55914	2.4619e-06	141.52	1
344	AFMKNYYNR	9	Crot(K)	_AFMK(cr)NYYNR_	Unigene0017226	Plasma membrane 22 aquaporin OS=Vitis vinifera GN=VIT_03s0038g02520 PE=2 SV=1	2	637.803	-0.26093	5.9429e-06	140.09	1
345	AFQFCKQYK	9	Crot(K)	_AFQFCK(cr)QYK_	Unigene0023908	Eukaryotic translation initiation factor 3 subunit A OS=Jatropha curcas GN=JCGZ_23260 PE=3 SV=1	2	644.313	-0.50314	0.0018085	91.853	1
346	AFQGGKER	8	Crot(K)	_AFQGGK(cr)ER_	Unigene0031403	Multifunctional protein 2 OS=Theobroma cacao GN=TCM_021238 PE=3 SV=1	2	480.749	-0.33325	0.022801	68.224	1
347	AFQIIDQDKNGK	12	Crot(K)	_AFQIIDQDK(cr)NGK_	Unigene0002576	Centrin2 isoform 1 OS=Theobroma cacao GN=TCM_000608 PE=4 SV=1	2	722.875	-0.39782	2.9453e-19	177.44	1
348	AFQKSFYNR	9	Crot(K)	_AFQK(cr)SFYNR_	Unigene0007137	Putative aquaporin OS=Vitis vinifera GN=PIP2 PE=2 SV=1	2	614.809	-0.35963	1.8996e-06	146.81	2
349	AFQYFDKDNSGYITR	15	Crot(K)	_AFQYFDK(cr)DNSGYITR_	Unigene0022062	Calcium-dependent protein kinase 21 isoform 1 OS=Theobroma cacao GN=TCM_030220 PE=4 SV=1	2	946.944	-0.047077	1.6859e-23	166.9	1
350	AFSEDTAKR	9	Crot(K)	_AFSEDTAK(cr)R_	Unigene0033512	Glutamate synthase 1 isoform 1 OS=Theobroma cacao GN=TCM_024267 PE=4 SV=1	2	546.77	0.10039	0.030413	64.654	1
351	AFSGNDGAKDYLQK	14	Crot(K)	_AFSGNDGAK(cr)DYLQK_	Unigene0029455	Alpha-1,6-mannosyl-glycoprotein 2-beta-N-acetylglucosaminyltransferase OS=Theobroma cacao GN=TCM_034006 PE=4 SV=1	2	791.381	-1.2277	0.00033305	79.875	1
352	AFSKYSQQYESEDGKK	16	Crot(K)	_AFSK(cr)YSQQYESEDGKK_	Unigene0052563	60S ribosomal protein L3, putative OS=Ricinus communis GN=RCOM_0959710 PE=3 SV=1	3	654.974	0.59906	3.9142e-06	85.006	1
353	AFSNTHGLAVR	11	Unmodified	_AFSNTHGLAVR_	Unigene0052190	4-hydroxyphenylpyruvate dioxygenase OS=Ricinus communis GN=RCOM_1192240 PE=3 SV=1	2	586.812	-2.4611	1.2887e-06	127.56	1
354	AFSNTHGLAVR	11	Unmodified	_AFSNTHGLAVR_	Unigene0052190	4-hydroxyphenylpyruvate dioxygenase OS=Ricinus communis GN=RCOM_1192240 PE=3 SV=1	3	391.544	-0.0027787	0.0022283	71.03	1
355	AFSVFLFNSK	10	Unmodified	_AFSVFLFNSK_	Unigene0027761	Isopentenyl diphosphate isomerase OS=Ipomoea sp. Kenyan GN=IPI PE=2 SV=1	2	580.311	3.1084	4.0758e-07	131.52	1
356	AFTAWKETLSK	11	Crot(K)	_AFTAWK(cr)ETLSK_	Unigene0023630	Protein TIC 55, chloroplastic OS=Glycine soja GN=glysoja_016263 PE=4 SV=1	2	675.359	0.92593	0.00091456	82.505	1
357	AFTNYLGDNK	10	Unmodified	_AFTNYLGDNK_	Unigene0027137	S-formylglutathione hydrolase OS=Morus notabilis GN=L484_000148 PE=4 SV=1	2	571.777	-0.93259	0.0071555	82.831	1
358	AFTSEFPHVER	11	Unmodified	_AFTSEFPHVER_	Unigene0024679	Elongation factor 1-gamma OS=Ziziphus jujuba GN=EF1-gamma PE=2 SV=1	3	440.551	-0.22179	0.0016831	74.611	1
359	AFTSEFPHVER	11	Unmodified	_AFTSEFPHVER_	Unigene0024679	Elongation factor 1-gamma OS=Ziziphus jujuba GN=EF1-gamma PE=2 SV=1	2	660.323	-0.25273	0.00033229	103.21	1
360	AFVEHYYSTFDANR	14	Unmodified	_AFVEHYYSTFDANR_	Unigene0044267	Nuclear transport factor, putative OS=Ricinus communis GN=RCOM_1079720 PE=4 SV=1	3	573.93	0.21944	0.0071924	52.966	1
361	AFVENNFKDLK	11	Crot(K)	_AFVENNFK(cr)DLK_	Unigene0008182	NADH-ubiquinone oxidoreductase B8 subunit, putative OS=Theobroma cacao GN=TCM_041111 PE=4 SV=1	2	696.862	-1.0986	0.00029598	94.465	1
362	AFVVHELEDDLGK	13	Unmodified	_AFVVHELEDDLGK_	Unigene0020449	Superoxide dismutase [Cu-Zn] OS=Gossypium hirsutum PE=2 SV=1	3	491.252	0.093914	6.3849e-05	98.942	1
363	AFWIHNTGPIGCLPVNR	17	Unmodified	_AFWIHNTGPIGCLPVNR_	Unigene0029502	Esterase, putative isoform 2 OS=Theobroma cacao GN=TCM_016994 PE=4 SV=1	3	651.337	-3.4846	1.6224e-19	147.83	1
364	AFYEEEVKR	9	Crot(K)	_AFYEEEVK(cr)R_	Unigene0000442	ATPase, V0/A0 complex, subunit C/D isoform 1 OS=Theobroma cacao GN=TCM_018390 PE=4 SV=1	2	619.806	-0.95674	0.030158	64.711	1
365	AFYEKCGLEHK	11	Crot(K)	_AFYEK(cr)CGLEHK_	Unigene0002401	Glucosamine 6-phosphate N-acetyltransferase, putative OS=Ricinus communis GN=RCOM_0517100 PE=4 SV=1	3	483.899	0.61014	0.00019041	90.05	1
366	AFYETMKDSDLK	12	Oxidation (M),Crot(K)	_AFYETM(ox)K(cr)DSDLK_	Unigene0034378	26S proteasome regulatory subunit rpn1, putative OS=Ricinus communis GN=RCOM_1172830 PE=4 SV=1	2	766.353	-1.9282	0.00033055	85.522	1
367	AFYETMKDSDLK	12	Crot(K)	_AFYETMK(cr)DSDLK_	Unigene0034378	26S proteasome regulatory subunit rpn1, putative OS=Ricinus communis GN=RCOM_1172830 PE=4 SV=1	2	758.355	-0.69936	0.046796	61.11	1
368	AFYETMKDSDLKK	13	Oxidation (M),Crot(K)	_AFYETM(ox)K(cr)DSDLKK_	Unigene0034378	26S proteasome regulatory subunit rpn1, putative OS=Ricinus communis GN=RCOM_1172830 PE=4 SV=1	3	553.936	1.3296	0.0060494	58.32	1
369	AFYETMKDSDLKK	13	Crot(K)	_AFYETMK(cr)DSDLKK_	Unigene0034378	26S proteasome regulatory subunit rpn1, putative OS=Ricinus communis GN=RCOM_1172830 PE=4 SV=1	3	548.604	-1.8235	0.00019058	86.803	1
370	AFYETMKDSDLKK	13	Crot(K)	_AFYETMK(cr)DSDLKK_	Unigene0034378	26S proteasome regulatory subunit rpn1, putative OS=Ricinus communis GN=RCOM_1172830 PE=4 SV=1	2	822.403	0.6496	2.4051e-21	168.61	1
371	AFYYSKDEK	9	Crot(K)	_AFYYSK(cr)DEK_	Unigene0021948	Leucine-rich repeat protein kinase family protein OS=Theobroma cacao GN=TCM_037961 PE=4 SV=1	2	609.788	-0.89795	0.007868	74.267	1
372	AGANYTVKDSDGR	13	Crot(K)	_AGANYTVK(cr)DSDGR_	Unigene0022814	Lhcp translocation defect-like protein OS=Gossypium arboreum GN=F383_07260 PE=4 SV=1	2	711.336	-1.0937	0.0002897	92.295	1
373	AGDEPNEGKEGGTIER	16	Crot(K)	_AGDEPNEGK(cr)EGGTIER_	Unigene0034910	Polyphenol oxidase OS=Populus euphratica PE=2 SV=1	2	863.898	-0.7084	6.5257e-44	209.66	2
374	AGDEPNEGKEGGTIER	16	Crot(K)	_AGDEPNEGK(cr)EGGTIER_	Unigene0034910	Polyphenol oxidase OS=Populus euphratica PE=2 SV=1	2	863.898	0.17455	7.7056e-13	144.41	1
375	AGDVEDKEK	9	Crot(K)	_AGDVEDK(cr)EK_	Unigene0025558	Diphosphomevalonate decarboxylase OS=Morus alba PE=2 SV=1	2	529.754	0.40229	0.0012339	95.775	1
376	AGEKIFK	7	Crot(K)	_AGEK(cr)IFK_	Unigene0002415	Cytochrome c OS=Gossypium arboreum GN=F383_13819 PE=3 SV=1	2	430.747	-0.038238	0.013741	82.241	1
377	AGFAGDDAPR	10	Unmodified	_AGFAGDDAPR_	Unigene0018750	Actin 11 (Fragment) OS=Litsea cubeba GN=act11 PE=2 SV=1	2	488.728	0.73896	0.054671	63.624	1
378	AGFAGDDAPR	10	Unmodified	_AGFAGDDAPR_	Unigene0018750	Actin 11 (Fragment) OS=Litsea cubeba GN=act11 PE=2 SV=1	2	488.728	-0.51301	0.033664	66.758	1
379	AGFAGDDAPR	10	Unmodified	_AGFAGDDAPR_	Unigene0018750	Actin 11 (Fragment) OS=Litsea cubeba GN=act11 PE=2 SV=1	2	488.728	-0.80972	0.0074939	82.029	1
380	AGFKDIQLK	9	Crot(K)	_AGFK(cr)DIQLK_	Unigene0022294	37 kDa inner envelope membrane, chloroplastic OS=Gossypium arboreum GN=F383_28652 PE=4 SV=1	2	544.311	1.6781	0.044812	51.064	1
381	AGGLQDKEGGIR	12	Crot(K)	_AGGLQDK(cr)EGGIR_	Unigene0036450	Putative NAD-dependent epimerase/dehydratase-like OS=Solanum chacoense PE=4 SV=1	2	634.833	2.0458	7.2771e-07	124.12	1
382	AGGLQDKEGGIR	12	Crot(K)	_AGGLQDK(cr)EGGIR_	Unigene0036450	Putative NAD-dependent epimerase/dehydratase-like OS=Solanum chacoense PE=4 SV=1	2	634.833	0.1905	4.1634e-15	153.74	2
383	AGIALSEK	8	Unmodified	_AGIALSEK_	Unigene0027871	Glyceraldehyde-3-phosphate dehydrogenase OS=Musa acuminata subsp. malaccensis PE=3 SV=1	2	394.729	-0.4077	0.033567	85.161	1
384	AGIALSEKFVK	11	Crot(K)	_AGIALSEK(cr)FVK_	Unigene0027871	Glyceraldehyde-3-phosphate dehydrogenase OS=Musa acuminata subsp. malaccensis PE=3 SV=1	2	615.858	0.30836	0.00091538	82.489	1
385	AGIALSEKFVK	11	Crot(K)	_AGIALSEK(cr)FVK_	Unigene0027871	Glyceraldehyde-3-phosphate dehydrogenase OS=Musa acuminata subsp. malaccensis PE=3 SV=1	2	615.858	2.0006	0.013546	60.691	1
386	AGIIDPLKVIR	11	Crot(K)	_AGIIDPLK(cr)VIR_	Unigene0022116	Chaperonin-60kD, ch60, putative OS=Ricinus communis GN=RCOM_1023530 PE=3 SV=1	2	631.895	-1.3047	0.0018272	78.513	1
387	AGKALHYK	8	Crot(K)	_AGK(cr)ALHYK_	Unigene0029293	Peptidyl-prolyl cis-trans isomerase OS=Populus trichocarpa GN=POPTR_0078s00220g PE=2 SV=1	2	478.272	1.0681	0.033662	62.546	1
388	AGKALNSR	8	Crot(K)	_AGK(cr)ALNSR_	Unigene0035250	Glucose-6-phosphate 1-dehydrogenase OS=Vitis vinifera GN=VIT_14s0171g00490 PE=3 SV=1	2	442.751	-0.82403	0.053233	55.064	1
389	AGKEVLGHASK	11	Crot(K)	_AGK(cr)EVLGHASK_	Unigene0000793	TCP-1/cpn60 chaperonin family protein OS=Theobroma cacao GN=TCM_039855 PE=3 SV=1	2	582.822	0.72367	0.00288	74.392	1
390	AGKEVLGHASK	11	Crot(K)	_AGK(cr)EVLGHASK_	Unigene0000793	TCP-1/cpn60 chaperonin family protein OS=Theobroma cacao GN=TCM_039855 PE=3 SV=1	2	582.822	2.2695	5.7806e-05	104.74	1
391	AGKFPTLVTHQESLESK	17	Crot(K)	_AGK(cr)FPTLVTHQESLESK_	Unigene0034962	Ribosomal protein OS=Citrus sinensis GN=CISIN_1g027063mg PE=3 SV=1	3	647.342	0.93775	0.0012645	59.579	1
392	AGKGYFEDR	9	Crot(K)	_AGK(cr)GYFEDR_	Unigene0027012	Glutamine synthetase OS=Theobroma cacao GN=TCM_007743 PE=3 SV=1	2	555.764	1.2127	0.012091	67.207	1
393	AGKGYFEDR	9	Crot(K)	_AGK(cr)GYFEDR_	Unigene0027012	Glutamine synthetase OS=Theobroma cacao GN=TCM_007743 PE=3 SV=1	2	555.764	0.72754	0.0027348	85.533	1
394	AGKMLYVK	8	Oxidation (M),Crot(K)	_AGK(cr)M(ox)LYVK_	Unigene0037299	Catalase OS=Theobroma cacao GN=TCM_000075 PE=3 SV=1	2	497.276	0.058068	0.0029852	87.181	1
395	AGKMLYVK	8	Oxidation (M),Crot(K)	_AGK(cr)M(ox)LYVK_	Unigene0037299	Catalase OS=Theobroma cacao GN=TCM_000075 PE=3 SV=1	2	497.276	0.38678	0.010184	69.825	1
396	AGKMLYVK	8	Crot(K)	_AGK(cr)MLYVK_	Unigene0037299	Catalase OS=Theobroma cacao GN=TCM_000075 PE=3 SV=1	2	489.278	0.05345	0.014476	75.738	1
397	AGKMLYVK	8	Crot(K)	_AGK(cr)MLYVK_	Unigene0037299	Catalase OS=Theobroma cacao GN=TCM_000075 PE=3 SV=1	2	489.278	0.97928	0.048044	57.047	1
398	AGKMLYVK	8	Crot(K)	_AGK(cr)MLYVK_	Unigene0037299	Catalase OS=Theobroma cacao GN=TCM_000075 PE=3 SV=1	2	489.278	1.0657	0.0054719	89.752	1
399	AGKTDYR	7	Crot(K)	_AGK(cr)TDYR_	Unigene0027123	60S ribosomal protein L5B OS=Hevea brasiliensis GN=RPL5B PE=2 SV=1	2	439.722	1.5125	0.0062052	98.418	1
400	AGKTDYR	7	Crot(K)	_AGK(cr)TDYR_	Unigene0027123	60S ribosomal protein L5B OS=Hevea brasiliensis GN=RPL5B PE=2 SV=1	2	439.722	0.33655	0.0043839	104.45	1
401	AGKTDYR	7	Crot(K)	_AGK(cr)TDYR_	Unigene0027123	60S ribosomal protein L5B OS=Hevea brasiliensis GN=RPL5B PE=2 SV=1	2	439.722	-2.0448	0.028221	72.875	1
402	AGLQFPVGR	9	Unmodified	_AGLQFPVGR_	Unigene0047380	Histone H2A OS=Prunus persica GN=PRUPE_ppa012864mg PE=3 SV=1	2	472.769		0.00019919	102.51	1
403	AGLQFPVGR	9	Unmodified	_AGLQFPVGR_	Unigene0047380	Histone H2A OS=Prunus persica GN=PRUPE_ppa012864mg PE=3 SV=1	2	472.769	2.4617	0.021558	80.219	1
404	AGLQFPVGR	9	Unmodified	_AGLQFPVGR_	Unigene0047380	Histone H2A OS=Prunus persica GN=PRUPE_ppa012864mg PE=3 SV=1	2	472.769	2.2151	0.0096261	91.069	1
405	AGLQFPVGR	9	Unmodified	_AGLQFPVGR_	Unigene0047380	Histone H2A OS=Prunus persica GN=PRUPE_ppa012864mg PE=3 SV=1	2	472.769	1.4265	0.0037769	101.43	1
406	AGLVSGKDNIIDR	13	Crot(K)	_AGLVSGK(cr)DNIIDR_	Unigene0029045	Phospholipase D alpha 1 OS=Carica papaya GN=PLD1 PE=1 SV=1	2	713.388	0.24031	0.0012651	77.894	1
407	AGLVSGKDNIIDR	13	Crot(K)	_AGLVSGK(cr)DNIIDR_	Unigene0029045	Phospholipase D alpha 1 OS=Carica papaya GN=PLD1 PE=1 SV=1	2	713.388	-0.37376	0.0002897	92.295	1
408	AGNAYHKFK	9	Crot(K)	_AGNAYHK(cr)FK_	Unigene0030557	Ribosomal protein L2 OS=Populus trichocarpa GN=POPTR_0005s11780g PE=2 SV=1	3	368.526	0.88603	0.020955	47.603	1
409	AGNYPEWK	8	Unmodified	_AGNYPEWK_	Unigene0037299	Catalase OS=Theobroma cacao GN=TCM_000075 PE=3 SV=1	2	482.73	-0.88265	0.011945	104.06	1
410	AGQSTVLR	8	Unmodified	_AGQSTVLR_	Unigene0023327	Cytosol aminopeptidase family protein OS=Theobroma cacao GN=TCM_037054 PE=3 SV=1	2	416.238	0.92039	0.004537	116.73	1
411	AGSSPSVSCCAGVR	14	Unmodified	_AGSSPSVSCCAGVR_	Unigene0004625	Non-specific lipid-transfer protein OS=Ricinus communis GN=RCOM_0377480 PE=3 SV=1	2	697.811	-0.56984	0.0021631	78.529	1
412	AGSSPSVSCCAGVR	14	Unmodified	_AGSSPSVSCCAGVR_	Unigene0004625	Non-specific lipid-transfer protein OS=Ricinus communis GN=RCOM_0377480 PE=3 SV=1	2	697.811	-0.85582	0.0050767	70.628	1
413	AGTFDPKR	8	Crot(K)	_AGTFDPK(cr)R_	Unigene0034795	Malate dehydrogenase OS=Momordica charantia PE=2 SV=1	2	480.251	-3.1354	0.012146	87.696	1
414	AGVELVKVTEEMK	13	Crot(K)	_AGVELVK(cr)VTEEMK_	Unigene0037017	60S ribosomal protein L13 OS=Jatropha curcas GN=JCGZ_00588 PE=3 SV=1	2	750.903	1.5041	4.9102e-05	107.65	1
415	AGVLGSLKK	9	Crot(K)	_AGVLGSLK(cr)K_	Unigene0004495	Tetraspanin-5 OS=Gossypium arboreum GN=F383_17893 PE=3 SV=1	2	470.795	-0.67699	0.034106	63.816	1
416	AGVLMEKETR	10	Oxidation (M),Crot(K)	_AGVLM(ox)EK(cr)ETR_	Unigene0018448	Alpha-amylase/subtilisin inhibitor OS=Glycine soja GN=glysoja_026088 PE=4 SV=1	2	609.313		0.0070098	63.624	1
417	AGVLMEKETR	10	Oxidation (M),Crot(K)	_AGVLM(ox)EK(cr)ETR_	Unigene0018448	Alpha-amylase/subtilisin inhibitor OS=Glycine soja GN=glysoja_026088 PE=4 SV=1	2	609.313	2.3578	0.011378	57.149	2
418	AGVLMEKETR	10	Crot(K)	_AGVLMEK(cr)ETR_	Unigene0018448	Alpha-amylase/subtilisin inhibitor OS=Glycine soja GN=glysoja_026088 PE=4 SV=1	2	601.316	-1.1434	6.6676e-05	105.98	1
419	AGVYDEKK	8	Crot(K)	_AGVYDEK(cr)K_	Unigene0003126	Malate dehydrogenase OS=Theobroma cacao GN=TCM_031715 PE=3 SV=1	2	489.251	-0.34763	0.0090357	93.429	1
420	AGVYDEKK	8	Crot(K)	_AGVYDEK(cr)K_	Unigene0003126	Malate dehydrogenase OS=Theobroma cacao GN=TCM_031715 PE=3 SV=1	2	489.251	-0.61908	0.015085	82.279	1
421	AGVYDEKK	8	Crot(K)	_AGVYDEK(cr)K_	Unigene0003126	Malate dehydrogenase OS=Theobroma cacao GN=TCM_031715 PE=3 SV=1	2	489.251	0.51646	0.045962	68.224	1
422	AHFTAPSSVR	10	Unmodified	_AHFTAPSSVR_	Unigene0048374	Translation protein SH3-like family protein OS=Theobroma cacao GN=TCM_025183 PE=3 SV=1	3	358.189	-0.8272	0.017019	54.539	1
423	AHGGVSVFGGVGER	14	Unmodified	_AHGGVSVFGGVGER_	Unigene0039785	ATP synthase subunit beta, chloroplastic OS=Carica papaya GN=atpB PE=3 SV=1	2	664.839	0.7134	0.0029638	76.358	1
424	AHKEGTTLK	9	Crot(K)	_AHK(cr)EGTTLK_	Unigene0037651	Fumarate hydratase 1 family protein OS=Populus trichocarpa GN=POPTR_0002s20240g PE=3 SV=1	2	526.79	-0.35126	0.012091	67.207	1
425	AHKEGTTLK	9	Crot(K)	_AHK(cr)EGTTLK_	Unigene0037651	Fumarate hydratase 1 family protein OS=Populus trichocarpa GN=POPTR_0002s20240g PE=3 SV=1	3	351.529	0.46466	0.015971	51.445	1
426	AHSMHDLSSSIAKK	14	Crot(K)	_AHSMHDLSSSIAK(cr)K_	Unigene0033670	SUPO1 OS=Arabidopsis thaliana GN=AXX17_At5g63570 PE=4 SV=1	3	527.268	0.1601	2.5252e-05	94.023	1
427	AHTDAGGIILLFQDDK	16	Unmodified	_AHTDAGGIILLFQDDK_	Unigene0002414	Ripening-induced ACC oxidase OS=Carica papaya PE=2 SV=1	3	571.965	0.60909	1.3861e-08	114.5	1
428	AHTDAGGIILLFQDDK	16	Unmodified	_AHTDAGGIILLFQDDK_	Unigene0002414	Ripening-induced ACC oxidase OS=Carica papaya PE=2 SV=1	2	857.444	-0.097424	7.2233e-61	234.57	1
429	AHTDAGGIILLFQDDK	16	Unmodified	_AHTDAGGIILLFQDDK_	Unigene0002414	Ripening-induced ACC oxidase OS=Carica papaya PE=2 SV=1	3	571.965	1.8673	3.2555e-07	102.65	1
430	AIAAGLKALK	10	Crot(K)	_AIAAGLK(cr)ALK_	Unigene0024869	Beta-amylase OS=Citrus sinensis GN=CISIN_1g008086mg PE=3 SV=1	2	512.332	3.9881	0.0085637	64.841	1
431	AIAKDTTGNYEK	12	Crot(K)	_AIAK(cr)DTTGNYEK_	Unigene0049610	Annexin OS=Manihot esculenta GN=Ann1 PE=2 SV=1	2	689.846	-0.66862	6.7869e-07	124.6	2
432	AIAKDTTGNYEK	12	Crot(K)	_AIAK(cr)DTTGNYEK_	Unigene0049610	Annexin OS=Manihot esculenta GN=Ann1 PE=2 SV=1	2	689.846	-0.48111	2.6142e-10	139.32	1
433	AIANECQANFISVK	14	Unmodified	_AIANECQANFISVK_	Unigene0014718	Cell division cycle protein 48 OS=Hevea brasiliensis PE=2 SV=1	2	782.893	3.0253	0.0044936	72.209	1
434	AIASCTESIEHHKGK	15	Crot(K)	_AIASCTESIEHHK(cr)GK_	Unigene0022484	Eukaryotic translation initiation factor, putative OS=Ricinus communis GN=RCOM_0494110 PE=4 SV=1	4	434.716	-1.3433	2.3228e-05	81.703	1
435	AICKTAK	7	Crot(K)	_AICK(cr)TAK_	Unigene0032593	Synaptotagmin A isoform 1 OS=Theobroma cacao GN=TCM_006636 PE=4 SV=1	2	430.239	0.34837	0.039575	65.676	1
436	AIDDAEGVVKILADK	15	Crot(K)	_AIDDAEGVVK(cr)ILADK_	Unigene0007868	Dihydrolipoyl dehydrogenase OS=Gossypium raimondii GN=B456_005G069400 PE=4 SV=1	2	812.943	-3.2544	1.1182e-06	111.22	1
437	AIDNGKSEGGSHGR	14	Crot(K)	_AIDNGK(cr)SEGGSHGR_	Unigene0033670	SUPO1 OS=Arabidopsis thaliana GN=AXX17_At5g63570 PE=4 SV=1	3	484.899	0.066889	1.3258e-07	116.19	1
438	AIDNGKSEGGSHGR	14	Crot(K)	_AIDNGK(cr)SEGGSHGR_	Unigene0033670	SUPO1 OS=Arabidopsis thaliana GN=AXX17_At5g63570 PE=4 SV=1	2	726.845	0.022354	0.00035228	79.614	1
439	AIEAKQLEVHNK	12	Crot(K)	_AIEAK(cr)QLEVHNK_	Unigene0027016	Keratin, type II cytoskeletal 8 OS=Gossypium arboreum GN=F383_10564 PE=4 SV=1	3	483.268	-1.7825	0.00099575	73.435	1
440	AIEAKQLEVHNK	12	Crot(K)	_AIEAK(cr)QLEVHNK_	Unigene0027016	Keratin, type II cytoskeletal 8 OS=Gossypium arboreum GN=F383_10564 PE=4 SV=1	2	724.399	-1.6459	4.9874e-07	126.34	1
441	AIEALKPELK	10	Unmodified	_AIEALKPELK_	Unigene0008547	Malate dehydrogenase OS=Theobroma cacao GN=TCM_014018 PE=4 SV=1	2	556.34	1.4711	0.00017703	113.44	1
442	AIEALKPELKASIEK	15	Crot(K)	_AIEALKPELK(cr)ASIEK_	Unigene0008547	Malate dehydrogenase OS=Theobroma cacao GN=TCM_014018 PE=4 SV=1	3	570.001	1.6346	3.1236e-06	97.45	1
443	AIEALKPELKASIEK	15	Crot(K)	_AIEALKPELK(cr)ASIEK_	Unigene0008547	Malate dehydrogenase OS=Theobroma cacao GN=TCM_014018 PE=4 SV=1	2	854.498	-0.27327	0.00035022	86.772	1
444	AIEDAFKEFTSK	12	Crot(K)	_AIEDAFK(cr)EFTSK_	Unigene0021593	V-type proton ATPase subunit F OS=Vitis vinifera GN=VIT_05s0062g00210 PE=3 SV=1	2	727.364	0.92964	0.00052478	89.193	1
445	AIEELHSKELK	11	Crot(K)	_AIEELHSK(cr)ELK_	Unigene0021026	Heterogeneous nuclear ribonucleoprotein Q OS=Glycine soja GN=glysoja_036079 PE=4 SV=1	3	455.586	0.51877	0.010799	51.286	1
446	AIEKLGLR	8	Crot(K)	_AIEK(cr)LGLR_	Unigene0027012	Glutamine synthetase OS=Theobroma cacao GN=TCM_007743 PE=3 SV=1	2	484.3	-0.85796	0.00085755	119.17	1
447	AIEKSAK	7	Crot(K)	_AIEK(cr)SAK_	Unigene0009893	Mitochondrial outer membrane porin of 36 kDa OS=Gossypium arboreum GN=F383_17808 PE=4 SV=1	2	407.737	0.23451	0.020546	77.741	1
448	AIGLMPMIDQGEKDDK	16	Oxidation (M),Crot(K)	_AIGLMPM(ox)IDQGEK(cr)DDK_	Unigene0028968	Soluble inorganic pyrophosphatase isoform 3 OS=Theobroma cacao GN=TCM_000347 PE=3 SV=1	2	922.942	2.0003	1.839e-07	106.42	1
449	AIGLMPMIDQGEKDDK	16	Oxidation (M),Crot(K)	_AIGLM(ox)PMIDQGEK(cr)DDK_	Unigene0028968	Soluble inorganic pyrophosphatase isoform 3 OS=Theobroma cacao GN=TCM_000347 PE=3 SV=1	2	922.942	-1.774	0.002051	52.42	1
450	AIGLMPMIDQGEKDDK	16	Crot(K)	_AIGLMPMIDQGEK(cr)DDK_	Unigene0028968	Soluble inorganic pyrophosphatase isoform 3 OS=Theobroma cacao GN=TCM_000347 PE=3 SV=1	2	914.945	0.18515	6.0133e-09	122.33	1
451	AIGLMPMIDQGEKDDK	16	Crot(K)	_AIGLMPMIDQGEK(cr)DDK_	Unigene0028968	Soluble inorganic pyrophosphatase isoform 3 OS=Theobroma cacao GN=TCM_000347 PE=3 SV=1	2	914.945	0.45389	5.4628e-07	102.65	1
452	AIGVEMNKQVGNR	13	Oxidation (M),Crot(K)	_AIGVEM(ox)NK(cr)QVGNR_	Unigene0021308	60S ribosomal protein L21 isoform 1 OS=Theobroma cacao GN=TCM_024987 PE=4 SV=1	2	750.385	-0.082803	1.5928e-05	110.08	1
453	AIGVEMNKQVGNR	13	Crot(K)	_AIGVEMNK(cr)QVGNR_	Unigene0021308	60S ribosomal protein L21 isoform 1 OS=Theobroma cacao GN=TCM_024987 PE=4 SV=1	2	742.388	0.13726	2.6572e-10	138.45	1
454	AIGVEVNKQVGNR	13	Crot(K)	_AIGVEVNK(cr)QVGNR_	Unigene0021309	60S ribosomal protein L21 isoform 1 OS=Theobroma cacao GN=TCM_024987 PE=4 SV=1	2	726.402	0.99397	4.2979e-05	108.56	1
455	AIGVSNFSVKK	11	Crot(K)	_AIGVSNFSVK(cr)K_	Unigene0028113	Aldo-keto reductase, putative OS=Ricinus communis GN=RCOM_1158010 PE=4 SV=1	2	609.348	0.43082	0.0037713	78.342	1
456	AIILLLGHR	9	Unmodified	_AIILLLGHR_	Unigene0022831	Annexin OS=Theobroma cacao GN=TCM_045338 PE=3 SV=1	2	503.332	-0.19687	4.9279e-05	133.6	1
457	AIITDQQNKR	10	Crot(K)	_AIITDQQNK(cr)R_	Unigene0024954	50S ribosomal protein L4 isoform 3 (Fragment) OS=Theobroma cacao GN=TCM_041662 PE=3 SV=1	2	627.844	-1.8556	1.477e-07	133.13	1
458	AIKAAQAGK	9	Crot(K)	_AIK(cr)AAQAGK_	Unigene0013848	Monodehydroascorbate reductase family protein OS=Populus trichocarpa GN=POPTR_0006s11570g PE=2 SV=1	2	463.277	2.4879	0.00082821	99.136	1
459	AIKDLMAR	8	Crot(K)	_AIK(cr)DLMAR_	Unigene0004727	40S ribosomal protein S25, putative OS=Ricinus communis GN=RCOM_1281730 PE=4 SV=1	2	493.279	0.12784	0.0030674	98.997	1
460	AIKEEIR	7	Crot(K)	_AIK(cr)EEIR_	Unigene0029556	Cobalamin-independent synthase family protein isoform 1 OS=Theobroma cacao GN=TCM_041152 PE=3 SV=1	2	463.769	-1.1838	0.019901	78.149	1
461	AIKELAK	7	Crot(K)	_AIK(cr)ELAK_	Unigene0001124	Geranylgeranyl pyrophosphate synthase 1 OS=Theobroma cacao GN=TCM_000455 PE=3 SV=1	2	420.763	-0.3973	0.045833	63.565	1
463	AILFVPKR	8	Crot(K)	_AILFVPK(cr)R_	Unigene0036152	Heat shock cognate 80 OS=Gossypium arboreum GN=F383_06012 PE=3 SV=1	2	506.321	0.077639	0.028658	75.972	1
464	AILVNATDKSNR	12	Crot(K)	_AILVNATDK(cr)SNR_	Unigene0024312	Importin 5 OS=Hevea brasiliensis PE=2 SV=1	2	685.375	0.28635	5.9916e-05	107.34	1
465	AIMGSVSNYVVNHAR	15	Unmodified	_AIMGSVSNYVVNHAR_	Unigene0020018	Adenine nucleotide alpha hydrolases-like superfamily protein OS=Theobroma cacao GN=TCM_021355 PE=4 SV=1	3	539.944	0.45903	1.9167e-05	88.282	1
466	AINEKACNALLLK	13	Crot(K)	_AINEK(cr)ACNALLLK_	Unigene0029042	Enolase OS=Theobroma cacao GN=TCM_022427 PE=3 SV=1	2	763.424	-0.41588	8.9867e-05	101.53	1
467	AINEKACNALLLK	13	Crot(K)	_AINEK(cr)ACNALLLK_	Unigene0029042	Enolase OS=Theobroma cacao GN=TCM_022427 PE=3 SV=1	2	763.424	-0.54364	9.0883e-05	101.38	1
468	AINGAIECNGGNPGTVQAR	19	Unmodified	_AINGAIECNGGNPGTVQAR_	Unigene0038722	Endochitinase OS=Morus notabilis GN=L484_018124 PE=3 SV=1	2	949.961	-0.71313	2.6245e-10	109.72	1
469	AINGAIECNGGNPGTVQAR	19	Unmodified	_AINGAIECNGGNPGTVQAR_	Unigene0038722	Endochitinase OS=Morus notabilis GN=L484_018124 PE=3 SV=1	3	633.643	-0.42522	2.313e-25	163.41	1
470	AINGAIECNGGNPGTVQAR	19	Unmodified	_AINGAIECNGGNPGTVQAR_	Unigene0038722	Endochitinase OS=Morus notabilis GN=L484_018124 PE=3 SV=1	2	949.961	-0.060168	4.4672e-75	242.26	1
471	AIPFKTR	7	Crot(K)	_AIPFK(cr)TR_	Unigene0018908	Aquaporin 1 OS=Gossypium hirsutum GN=AQP1 PE=2 SV=1	2	450.769	0.46316	0.012807	84.244	2
472	AIPFKTR	7	Crot(K)	_AIPFK(cr)TR_	Unigene0018908	Aquaporin 1 OS=Gossypium hirsutum GN=AQP1 PE=2 SV=1	2	450.769	-0.28964	0.014937	81.297	1
474	AISDNKELEDYKPEDISR	18	Crot(K)	_AISDNK(cr)ELEDYKPEDISR_	Unigene0034441	Pantothenate kinase 2 OS=Theobroma cacao GN=TCM_010387 PE=4 SV=1	3	730.69	-0.50549	9.1164e-08	97.095	1
475	AISIVYKGEDK	11	Crot(K)	_AISIVYK(cr)GEDK_	Unigene0018563	Thylakoid rhodanese-like, putative isoform 1 OS=Theobroma cacao GN=TCM_005175 PE=4 SV=1	2	645.851	1.6625	0.0017461	78.83	1
476	AISIVYKGEDKPGFLK	16	Crot(K)	_AISIVYK(cr)GEDKPGFLK_	Unigene0018563	Thylakoid rhodanese-like, putative isoform 1 OS=Theobroma cacao GN=TCM_005175 PE=4 SV=1	3	611.677	0.91001	0.01238	46.249	1
477	AIVEWNQEIKR	11	Crot(K)	_AIVEWNQEIK(cr)R_	Unigene0030962	2-oxoglutarate and Fe(II)-dependent oxygenase superfamily protein, putative OS=Theobroma cacao GN=TCM_011034 PE=3 SV=1	2	727.394	0.50591	2.7209e-12	162.38	1
478	AIVPSGASTGQHEACELR	18	Unmodified	_AIVPSGASTGQHEACELR_	Unigene0010610	Enolase (Fragment) OS=Talaromyces marneffei PM1 GN=GQ26_0201110 PE=4 SV=1	3	628.307	-0.45037	9.4255e-12	122.01	1
479	AIVPSGASTGQHEACELR	18	Unmodified	_AIVPSGASTGQHEACELR_	Unigene0010610	Enolase (Fragment) OS=Talaromyces marneffei PM1 GN=GQ26_0201110 PE=4 SV=1	3	628.307	-0.83379	2.4205e-07	95.954	1
480	AIVVTGAKGK	10	Crot(K)	_AIVVTGAK(cr)GK_	Unigene0031403	Multifunctional protein 2 OS=Theobroma cacao GN=TCM_021238 PE=3 SV=1	2	506.313	2.1407	0.038728	49.3	1
481	AIYYLATDSLKSAK	14	Crot(K)	_AIYYLATDSLK(cr)SAK_	Unigene0022575	Heat shock cognate 90 kDa OS=Gossypium arboreum GN=F383_14887 PE=3 SV=1	2	806.435	1.4669	0.00044164	78.401	1
482	AKAEAAEYQK	10	Crot(K)	_AK(cr)AEAAEYQK_	Unigene0011073	40S ribosomal protein S6 OS=Amborella trichopoda GN=AMTR_s00048p00058600 PE=3 SV=1	2	588.798	1.1243	0.00091399	88.948	1
483	AKAEDFDAEEGELIK	15	Crot(K)	_AK(cr)AEDFDAEEGELIK_	Unigene0024312	Importin 5 OS=Hevea brasiliensis PE=2 SV=1	2	866.917	-1.9328	4.6916e-06	99.055	1
484	AKAELNYNPR	10	Crot(K)	_AK(cr)AELNYNPR_	Unigene0022590	NAD(P)-binding Rossmann-fold superfamily protein OS=Theobroma cacao GN=TCM_033871 PE=4 SV=1	2	622.325		0.010012	68.847	1
485	AKAEYYQGDEICQEK	15	Crot(K)	_AK(cr)AEYYQGDEICQEK_	Unigene0015786	Plant/F25P12-18 protein OS=Medicago truncatula GN=MTR_7g111900 PE=2 SV=1	2	950.425	-0.92229	1.2457e-42	203.11	1
486	AKAGAQK	7	Acetyl (Protein N-term),Crot(K)	_(ac)AK(cr)AGAQK_	Unigene0026313	Protease C56, putative OS=Ricinus communis GN=RCOM_0763700 PE=4 SV=1	2	392.222	-2.1703	0.052375	62.717	1
487	AKDFGVTEFVNPK	13	Crot(K)	_AK(cr)DFGVTEFVNPK_	Unigene0025268	S-(hydroxymethyl)glutathione dehydrogenase OS=Ricinus communis GN=RCOM_0996200 PE=3 SV=1	2	760.393	1.5937	0.00016714	96.464	1
488	AKDLAVLK	8	Crot(K)	_AK(cr)DLAVLK_	Unigene0021672	Trypsin family protein with PDZ domain OS=Theobroma cacao GN=TCM_018505 PE=4 SV=1	2	463.289	-1.024	0.0075944	81.95	1
489	AKDLLTR	7	Crot(K)	_AK(cr)DLLTR_	Unigene0009268	Voltage dependent anion channel 2 OS=Theobroma cacao GN=TCM_000790 PE=4 SV=1	2	442.764	-1.2808	0.029794	71.877	1
490	AKDLLTR	7	Crot(K)	_AK(cr)DLLTR_	Unigene0009268	Voltage dependent anion channel 2 OS=Theobroma cacao GN=TCM_000790 PE=4 SV=1	2	442.764	-0.4868	0.0070965	96.492	1
491	AKDPSSSR	8	Crot(K)	_AK(cr)DPSSSR_	Unigene0036473	Aldose 1-epimerase OS=Ricinus communis GN=RCOM_0566090 PE=3 SV=1	2	458.23	0.90892	0.052432	55.37	1
492	AKDREEDPR	9	Crot(K)	_AK(cr)DREEDPR_	Unigene0029045	Phospholipase D alpha 1 OS=Carica papaya GN=PLD1 PE=1 SV=1	3	395.195	0.81727	0.027091	46.447	1
493	AKDSHAIRPGK	11	Crot(K)	_AK(cr)DSHAIRPGK_	Unigene0038714	60S ribosomal L4 OS=Gossypium arboreum GN=F383_05206 PE=4 SV=1	2	624.346	1.6201	0.044802	67.519	1
494	AKDSHAIRPGK	11	Crot(K)	_AK(cr)DSHAIRPGK_	Unigene0038714	60S ribosomal L4 OS=Gossypium arboreum GN=F383_05206 PE=4 SV=1	3	416.567	1.1028	0.0016168	70.685	1
495	AKDVVSHNPVVVFSK	15	Crot(K)	_AK(cr)DVVSHNPVVVFSK_	Unigene0018290	Gluaredoxin OS=Nicotiana tabacum PE=2 SV=1	3	565.314	-0.96429	5.4306e-08	114.52	1
496	AKDVVSHNPVVVFSK	15	Crot(K)	_AK(cr)DVVSHNPVVVFSK_	Unigene0018290	Gluaredoxin OS=Nicotiana tabacum PE=2 SV=1	2	847.467	-1.0249	1.2443e-12	146.81	1
497	AKDVVSHNPVVVFSK	15	Crot(K)	_AK(cr)DVVSHNPVVVFSK_	Unigene0018290	Gluaredoxin OS=Nicotiana tabacum PE=2 SV=1	3	565.314	0.5214	1.6466e-05	83.404	1
498	AKEAMDK	7	Crot(K)	_AK(cr)EAMDK_	Unigene0052264	Adenylate kinase 1 isoform 1 OS=Theobroma cacao GN=TCM_014604 PE=3 SV=1	2	430.713	0.78753	0.016291	80.438	1
499	AKEDLAAATR	10	Crot(K)	_AK(cr)EDLAAATR_	Unigene0034538	Membrane trafficking VPS53 family protein isoform 4 OS=Theobroma cacao GN=TCM_015802 PE=4 SV=1	2	557.299	2.6704	0.038085	49.632	1
500	AKEEAAR	7	Crot(K)	_AK(cr)EEAAR_	Unigene0023127	Protein ROOT HAIR DEFECTIVE 3 homolog OS=Theobroma cacao GN=TCM_029059 PE=3 SV=1	2	421.722	0.33039	0.0034337	107.59	1
501	AKEEIEKVR	9	2 Crot(K)	_AK(cr)EEIEK(cr)VR_	Unigene0023776	Micro-fibrillar-associated protein 1, C-terminal OS=Cynara cardunculus var. scolymus GN=Ccrd_021738 PE=4 SV=1	2	619.343	0.048246	0.03451	80.755	1
502	AKEEQENIVK	10	Crot(K)	_AK(cr)EEQENIVK_	Unigene0013667	Ent-kaurenoic acid oxidase 1 OS=Morus notabilis GN=L484_023865 PE=3 SV=1	2	628.33	0.71574	4.9761e-05	108.43	1
503	AKEFAEMAK	9	Crot(K)	_AK(cr)EFAEMAK_	Unigene0027356	Glycosyltransferase OS=Theobroma cacao GN=TCM_022334 PE=3 SV=1	2	546.773	-0.83994	0.010182	70.399	1
504	AKEFCQTK	8	Crot(K)	_AK(cr)EFCQTK_	Unigene0052997	Adenine nucleotide alpha hydrolases-like superfamily protein OS=Theobroma cacao GN=TCM_004643 PE=4 SV=1	2	540.263	3.2681	0.0064453	86.136	1
505	AKEFGVIDK	9	Crot(K)	_AK(cr)EFGVIDK_	Unigene0025593	ATP-dependent Clp protease proteolytic subunit OS=Theobroma cacao GN=TCM_026652 PE=3 SV=1	2	537.795	1.3494	0.035431	55.353	1
506	AKEICANR	8	Crot(K)	_AK(cr)EICANR_	Unigene0022128	Adenine nucleotide alpha hydrolases-like superfamily protein OS=Theobroma cacao GN=TCM_009663 PE=4 SV=1	2	515.261	1.6291	0.0022419	105.14	1
507	AKEILMEESNVQPVK	15	Crot(K)	_AK(cr)EILMEESNVQPVK_	Unigene0028120	Serine/threonine-protein phosphatase OS=Citrus sinensis GN=CISIN_1g021077mg PE=3 SV=1	2	891.969	-0.36687	1.489e-17	162.46	1
508	AKFIVEK	7	Crot(K)	_AK(cr)FIVEK_	Unigene0010009	Prohibitin, putative OS=Ricinus communis GN=RCOM_1171660 PE=4 SV=1	2	451.771	0.81447	0.022538	76.478	1
509	AKGAVTPVK	9	Crot(K)	_AK(cr)GAVTPVK_	Unigene0033661	Chymopapain isoform III OS=Carica papaya GN=chymoIII PE=2 SV=1	2	469.787	-0.19613	0.0029767	83.883	2
510	AKGAVTPVK	9	Crot(K)	_AK(cr)GAVTPVK_	Unigene0033661	Chymopapain isoform III OS=Carica papaya GN=chymoIII PE=2 SV=1	2	469.787	0.46374	0.028263	58.63	1
511	AKGEVSR	7	Crot(K)	_AK(cr)GEVSR_	Unigene0001686	F7O18.2 protein OS=Theobroma cacao GN=TCM_026242 PE=4 SV=1	2	407.725	-0.070748	0.010451	89.296	1
512	AKGGDVSWHIHDER	14	Crot(K)	_AK(cr)GGDVSWHIHDER_	Unigene0004246	Aminomethyltransferase OS=Theobroma cacao GN=TCM_030256 PE=3 SV=1	4	419.455	-1.2219	0.00029415	73.386	1
513	AKGGDVSWHIHDER	14	Crot(K)	_AK(cr)GGDVSWHIHDER_	Unigene0004246	Aminomethyltransferase OS=Theobroma cacao GN=TCM_030256 PE=3 SV=1	3	558.938	-1.3444	9.1981e-06	99.927	1
514	AKGGTITR	8	Crot(K)	_AK(cr)GGTITR_	Unigene0048216	Glyoxalase I homolog family protein OS=Populus trichocarpa GN=POPTR_0004s01320g PE=4 SV=1	2	436.253	-0.75324	0.015383	74.92	1
515	AKGLVTEEYMR	11	Oxidation (M),Crot(K)	_AK(cr)GLVTEEYM(ox)R_	Unigene0035795	Alcohol acyltransferase OS=Vasconcellea cundinamarcensis GN=AAT1 PE=2 SV=1	2	690.845	-1.3152	0.00042596	83.182	1
516	AKGLVTEEYMR	11	Crot(K)	_AK(cr)GLVTEEYMR_	Unigene0035795	Alcohol acyltransferase OS=Vasconcellea cundinamarcensis GN=AAT1 PE=2 SV=1	2	682.848	0.39773	3.5318e-07	126.19	1
517	AKGLVTEEYMR	11	Crot(K)	_AK(cr)GLVTEEYMR_	Unigene0035795	Alcohol acyltransferase OS=Vasconcellea cundinamarcensis GN=AAT1 PE=2 SV=1	2	682.848		0.0070183	64.121	1
518	AKGQVISTK	9	Crot(K)	_AK(cr)GQVISTK_	Unigene0021309	60S ribosomal protein L21 isoform 1 OS=Theobroma cacao GN=TCM_024987 PE=4 SV=1	2	500.295	0.45602	0.0015428	93.667	1
519	AKGQVISTK	9	Crot(K)	_AK(cr)GQVISTK_	Unigene0021309	60S ribosomal protein L21 isoform 1 OS=Theobroma cacao GN=TCM_024987 PE=4 SV=1	2	500.295	-1.2198	0.001434	94.409	1
520	AKGQVISTK	9	Crot(K)	_AK(cr)GQVISTK_	Unigene0021309	60S ribosomal protein L21 isoform 1 OS=Theobroma cacao GN=TCM_024987 PE=4 SV=1	2	500.295	-0.11294	0.0080955	73.887	1
521	AKGTLYDGETR	11	Crot(K)	_AK(cr)GTLYDGETR_	Unigene0029154	Succinate-semialdehyde dehydrogenase OS=Gossypium arboreum GN=F383_16298 PE=4 SV=1	2	639.82	1.5967	0.00049519	90.614	1
522	AKHPIHSR	8	Crot(K)	_AK(cr)HPIHSR_	Unigene0033279	Cell wall invertase OS=Carica papaya PE=2 SV=1	2	507.286	0.76489	0.0064453	86.136	1
523	AKHPIHSR	8	Crot(K)	_AK(cr)HPIHSR_	Unigene0033279	Cell wall invertase OS=Carica papaya PE=2 SV=1	2	507.286	-0.45239	0.005844	88.37	1
524	AKIEILLGK	9	Crot(K)	_AK(cr)IEILLGK_	Unigene0029639	Alba DNA/RNA-binding protein OS=Theobroma cacao GN=TCM_038055 PE=4 SV=1	2	526.839	0.81674	0.020881	62.005	1
525	AKILSEEFGWDK	12	Crot(K)	_AK(cr)ILSEEFGWDK_	Unigene0030643	Ribosomal protein S5/Elongation factor G/III/V family protein OS=Theobroma cacao GN=TCM_032400 PE=4 SV=1	2	745.88	0.24325	0.00073224	84.365	1
526	AKIMVVK	7	Crot(K)	_AK(cr)IMVVK_	Unigene0040672	T-complex protein 1 subunit delta OS=Theobroma cacao GN=TCM_012527 PE=3 SV=1	2	428.77	0.59189	0.014937	81.297	1
527	AKIPYDDESLDR	12	Crot(K)	_AK(cr)IPYDDESLDR_	Unigene0025630	Golgi to ER traffic 4 OS=Gossypium arboreum GN=F383_06652 PE=4 SV=1	2	745.362	-1.4182	0.0022275	75.739	1
528	AKLADLLR	8	Crot(K)	_AK(cr)LADLLR_	Unigene0039978	Heat shock protein OS=Hevea brasiliensis PE=2 SV=1	2	484.3	-1.6939	0.0038401	95.815	1
529	AKLAEQAER	9	Crot(K)	_AK(cr)LAEQAER_	Unigene0021146	TSA: Wollemia nobilis Ref_Wollemi_Transcript_18666_1561 transcribed RNA sequence OS=Wollemia nobilis PE=3 SV=1	2	542.293	0.046733	0.00089972	98.055	1
530	AKLALVGK	8	Crot(K)	_AK(cr)LALVGK_	Unigene0023327	Cytosol aminopeptidase family protein OS=Theobroma cacao GN=TCM_037054 PE=3 SV=1	2	434.287	2.3853	0.0083191	81.296	2
531	AKLALVGK	8	Crot(K)	_AK(cr)LALVGK_	Unigene0023327	Cytosol aminopeptidase family protein OS=Theobroma cacao GN=TCM_037054 PE=3 SV=1	2	434.287	1.147	0.0021201	106.04	1
532	AKLDAANK	8	Crot(K)	_AK(cr)LDAANK_	Unigene0030764	Mitochondrial HSO70 2 OS=Theobroma cacao GN=TCM_000920 PE=3 SV=1	2	449.753	0.014411	0.0065717	85.666	1
533	AKLDPLGLEER	11	Crot(K)	_AK(cr)LDPLGLEER_	Unigene0028762	2-oxoglutarate dehydrogenase E1 component family protein OS=Populus trichocarpa GN=POPTR_0010s21610g PE=4 SV=1	2	654.862	1.4151	3.6208e-05	108.56	1
534	AKLEEDLK	8	Crot(K)	_AK(cr)LEEDLK_	Unigene0016388	Myosin-1 OS=Gossypium arboreum GN=F383_05776 PE=4 SV=1	2	507.279	-0.13103	0.0030075	99.442	1
535	AKLEEDLK	8	Crot(K)	_AK(cr)LEEDLK_	Unigene0016388	Myosin-1 OS=Gossypium arboreum GN=F383_05776 PE=4 SV=1	2	507.279	0.65142	0.02055	70.256	1
536	AKLEEDLKAQK	11	Crot(K)	_AKLEEDLK(cr)AQK_	Unigene0016388	Myosin-1 OS=Gossypium arboreum GN=F383_05776 PE=4 SV=1	2	670.875	0.82937	0.0044757	91.233	1
537	AKLKEKK	7	2 Crot(K)	_AK(cr)LKEK(cr)K_	Unigene0035103	At5g58020 OS=Arabidopsis thaliana GN=At5g58020 PE=2 SV=1	2	490.811	1.0263	0.039358	95.352	1
538	AKLVVFPR	8	Crot(K)	_AK(cr)LVVFPR_	Unigene0037017	60S ribosomal protein L13 OS=Jatropha curcas GN=JCGZ_00588 PE=3 SV=1	2	499.313	2.271	0.025183	66.073	1
539	AKMEEEK	7	Crot(K)	_AK(cr)MEEEK_	Unigene0019809	Triose phosphate/phosphate translocator, chloroplast, putative OS=Ricinus communis GN=RCOM_1673220 PE=4 SV=1	2	466.723	-0.49085	0.026044	74.255	1
540	AKMEEEKR	8	Crot(K)	_AK(cr)MEEEKR_	Unigene0019809	Triose phosphate/phosphate translocator, chloroplast, putative OS=Ricinus communis GN=RCOM_1673220 PE=4 SV=1	3	363.518	-0.60633	0.034716	46.462	1
541	AKMIAMDEDNYK	12	Crot(K)	_AK(cr)MIAMDEDNYK_	Unigene0033939	NEDD8-activating enzyme E1 regulatory subunit OS=Theobroma cacao GN=TCM_011349 PE=3 SV=1	2	748.842	-0.40034	0.0039559	67.997	1
542	AKNEEELK	8	Crot(K)	_AK(cr)NEEELK_	Unigene0026218	26S proteasome non-ATPase regulatory subunit OS=Cucumis melo subsp. melo PE=4 SV=1	2	514.767	1.7839	0.0013261	111.95	1
543	AKNEEELKK	9	Crot(K)	_AKNEEELK(cr)K_	Unigene0026218	26S proteasome non-ATPase regulatory subunit OS=Cucumis melo subsp. melo PE=4 SV=1	3	386.212	-0.0077695	0.0013225	82.831	1
544	AKNEEELKK	9	Crot(K)	_AKNEEELK(cr)K_	Unigene0026218	26S proteasome non-ATPase regulatory subunit OS=Cucumis melo subsp. melo PE=4 SV=1	2	578.814	0.24146	0.0039895	112.11	1
545	AKNLFEEGGDWER	13	Crot(K)	_AK(cr)NLFEEGGDWER_	Unigene0026218	26S proteasome non-ATPase regulatory subunit OS=Cucumis melo subsp. melo PE=4 SV=1	2	809.878	0.73095	4.7228e-05	107.93	1
546	AKQYAEEYQEQEK	13	Crot(K)	_AK(cr)QYAEEYQEQEK_	Unigene0008794	60S ribosomal protein L7-4 OS=Morus notabilis GN=L484_020085 PE=4 SV=1	2	856.394	-1.1168	4.6115e-07	126.32	1
547	AKQYAEEYQEQEK	13	Crot(K)	_AK(cr)QYAEEYQEQEK_	Unigene0008794	60S ribosomal protein L7-4 OS=Morus notabilis GN=L484_020085 PE=4 SV=1	2	856.394	0.73277	1.4795e-23	179.67	1
548	AKQYYSNDVDR	11	Crot(K)	_AK(cr)QYYSNDVDR_	Unigene0028762	2-oxoglutarate dehydrogenase E1 component family protein OS=Populus trichocarpa GN=POPTR_0010s21610g PE=4 SV=1	2	713.834	0.99842	0.0009566	81.92	1
549	AKSEATNYESVYGEAIPVK	19	Crot(K)	_AK(cr)SEATNYESVYGEAIPVK_	Unigene0031456	Proteasome subunit alpha type OS=Theobroma cacao GN=TCM_041032 PE=3 SV=1	2	1062.53	1.5223	1.1163e-63	229.48	1
550	AKSSADDEELRR	12	Acetyl (Protein N-term),Crot(K)	_(ac)AK(cr)SSADDEELRR_	Unigene0020246	Exocyst complex component sec3A isoform 1 OS=Theobroma cacao GN=TCM_033967 PE=4 SV=1	2	743.86	0.52509	0.0076937	66.953	1
551	AKSVVIGK	8	Crot(K)	_AK(cr)SVVIGK_	Unigene0019234	Protein disulfide isomerase OS=Gossypium hirsutum GN=GHPDI12 PE=2 SV=1	2	435.276	0.32823	0.021278	69.598	1
552	AKTFYAGK	8	Crot(K)	_AK(cr)TFYAGK_	Unigene0003126	Malate dehydrogenase OS=Theobroma cacao GN=TCM_031715 PE=3 SV=1	2	477.258	2.1042	0.0092697	80.438	1
553	AKTFYAGK	8	Crot(K)	_AK(cr)TFYAGK_	Unigene0003126	Malate dehydrogenase OS=Theobroma cacao GN=TCM_031715 PE=3 SV=1	2	477.258	0.67082	0.0073564	82.75	1
554	AKTLEDAFNSLEGVTCNK	18	Crot(K)	_AK(cr)TLEDAFNSLEGVTCNK_	Unigene0029736	Alanine aminotransferase 2 OS=Theobroma cacao GN=TCM_029248 PE=4 SV=1	2	1033	-0.10798	3.2416e-30	151.95	1
555	AKTLPETTTNENK	13	Crot(K)	_AK(cr)TLPETTTNENK_	Unigene0023652	Acyl-CoA-binding protein 6 isoform 2 (Fragment) OS=Theobroma cacao GN=TCM_016747 PE=4 SV=1	2	757.888	-0.060676	4.9102e-05	107.65	1
556	AKVLDIDLQK	10	Crot(K)	_AK(cr)VLDIDLQK_	Unigene0009795	BnaA09g42760D protein OS=Brassica napus GN=BnaA09g42760D PE=4 SV=1	2	605.856	-0.27359	0.0042951	73.841	1
557	AKWDAWK	7	Crot(K)	_AK(cr)WDAWK_	Unigene0023652	Acyl-CoA-binding protein 6 isoform 2 (Fragment) OS=Theobroma cacao GN=TCM_016747 PE=4 SV=1	2	486.751	-1.0771	0.031927	70.525	1
558	AKWDAWK	7	Crot(K)	_AK(cr)WDAWK_	Unigene0023652	Acyl-CoA-binding protein 6 isoform 2 (Fragment) OS=Theobroma cacao GN=TCM_016747 PE=4 SV=1	2	486.751	-0.22304	0.031927	70.525	1
559	AKYGVEEMCR	10	Crot(K)	_AK(cr)YGVEEMCR_	Unigene0030478	UDP-D-glucose/UDP-D-galactose 4-epimerase 1 isoform 1 OS=Theobroma cacao GN=TCM_016202 PE=3 SV=1	2	655.797	0.32057	0.020399	58.743	1
560	ALADKANDAFYK	12	Crot(K)	_ALADK(cr)ANDAFYK_	Unigene0029500	Hypersensitive-induced response protein OS=Carica papaya PE=2 SV=1	2	697.851	-0.74317	4.5712e-05	109.16	1
561	ALADYVHEKGLK	12	Crot(K)	_ALADYVHEK(cr)GLK_	Unigene0004051	Alpha-galactosidase OS=Populus trichocarpa GN=POPTR_0019s08450g PE=3 SV=2	2	706.383	0.77524	1.8988e-10	141.58	1
562	ALADYVHEKGLK	12	Crot(K)	_ALADYVHEK(cr)GLK_	Unigene0004051	Alpha-galactosidase OS=Populus trichocarpa GN=POPTR_0019s08450g PE=3 SV=2	3	471.258	0.91017	0.0079657	53.448	1
563	ALAKMSFEEK	10	Oxidation (M),Crot(K)	_ALAK(cr)M(ox)SFEEK_	Unigene0023239	Cytochrome b5 domain-containing family protein OS=Populus trichocarpa GN=POPTR_0012s13510g PE=3 SV=1	2	619.31	0.82776	0.00041283	89.679	1
564	ALAKMSFEEK	10	Crot(K)	_ALAK(cr)MSFEEK_	Unigene0023239	Cytochrome b5 domain-containing family protein OS=Populus trichocarpa GN=POPTR_0012s13510g PE=3 SV=1	2	611.313	-0.20215	0.0005643	93.096	1
565	ALAKMSK	7	Crot(K)	_ALAK(cr)MSK_	Unigene0032557	Cytochrome b5-like heme/steroid-binding domain protein OS=Medicago truncatula GN=MTR_3g105860 PE=2 SV=1	2	408.736	0.15905	0.011768	86.472	1
566	ALAKYLNR	8	Crot(K)	_ALAK(cr)YLNR_	Unigene0035408	ROOTY/SUPERROOT1 OS=Arabidopsis lyrata subsp. lyrata GN=ARALYDRAFT_480895 PE=4 SV=1	2	508.798	-1.6771	0.0030165	99.375	1
567	ALANAGLINR	10	Unmodified	_ALANAGLINR_	Unigene0020856	Glucan endo-1,3-beta-glucosidase, basic isoform OS=Morus notabilis GN=L484_016574 PE=3 SV=1	2	506.799	-0.95334	0.00048927	101.46	1
568	ALAPVKEVLK	10	Crot(K)	_ALAPVK(cr)EVLK_	Unigene0008511	Heat shock 70 kDa protein, putative OS=Ricinus communis GN=RCOM_0673570 PE=3 SV=1	2	568.358	-0.82438	0.024939	56.404	1
569	ALAQANDSKLEGNK	14	Crot(K)	_ALAQANDSK(cr)LEGNK_	Unigene0027685	Tetratricopeptide repeat (TPR)-like superfamily protein OS=Theobroma cacao GN=TCM_038480 PE=4 SV=1	2	763.894	-0.24684	2.8019e-11	143.98	1
570	ALCGNKDEAFFASNSTAHASR	21	Crot(K)	_ALCGNK(cr)DEAFFASNSTAHASR_	Unigene0029556	Cobalamin-independent synthase family protein isoform 1 OS=Theobroma cacao GN=TCM_041152 PE=3 SV=1	3	774.69	-0.22652	7.223e-13	109.32	1
571	ALCTGDKGFGYK	12	Crot(K)	_ALCTGDK(cr)GFGYK_	Unigene0010670	Peptidyl-prolyl cis-trans isomerase OS=Vitis vinifera GN=VIT_01s0146g00110 PE=3 SV=1	2	692.832	0.62711	8.7549e-07	122.69	1
572	ALCTGEKGIGK	11	Crot(K)	_ALCTGEK(cr)GIGK_	Unigene0019194	Peptidyl-prolyl cis-trans isomerase OS=Carica papaya PE=2 SV=1	2	601.316	0.68375	0.0037618	70.942	1
573	ALCTGEKGIGR	11	Crot(K)	_ALCTGEK(cr)GIGR_	Unigene0025067	Peptidyl-prolyl cis-trans isomerase OS=Jatropha curcas GN=JCGZ_08206 PE=3 SV=1	2	615.319	-0.83578	7.0292e-05	102.52	1
574	ALCTGEKGIGR	11	Crot(K)	_ALCTGEK(cr)GIGR_	Unigene0025067	Peptidyl-prolyl cis-trans isomerase OS=Jatropha curcas GN=JCGZ_08206 PE=3 SV=1	2	615.319	1.1224	0.010203	62.633	1
575	ALCTGEKGVGR	11	Crot(K)	_ALCTGEK(cr)GVGR_	Unigene0009219	Peptidyl-prolyl cis-trans isomerase OS=Jatropha curcas GN=JCGZ_08206 PE=3 SV=1	2	608.311	-0.71085	5.9472e-06	113.93	1
576	ALCTGEKGVGR	11	Crot(K)	_ALCTGEK(cr)GVGR_	Unigene0009219	Peptidyl-prolyl cis-trans isomerase OS=Jatropha curcas GN=JCGZ_08206 PE=3 SV=1	2	608.311	-1.0149	0.00056978	89.171	1
577	ALCTGEKGYGYK	12	Crot(K)	_ALCTGEK(cr)GYGYK_	Unigene0015784	Peptidyl-prolyl cis-trans isomerase OS=Populus trichocarpa GN=POPTR_0002s18610g PE=3 SV=2	2	707.837	0.53709	1.2659e-06	118.9	1
578	ALCVVTTGKEVTR	13	Crot(K)	_ALCVVTTGK(cr)EVTR_	Unigene0001553	Selenoprotein O, putative OS=Ricinus communis GN=RCOM_1576590 PE=3 SV=1	2	751.406	0.19458	0.00021936	94.688	1
579	ALDATNMSKLMDR	13	Crot(K)	_ALDATNMSK(cr)LMDR_	Unigene0046185	Arginine/serine-rich splicing factor 35 OS=Theobroma cacao GN=TCM_015090 PE=4 SV=1	2	767.374	-0.57253	0.00023694	94.09	1
580	ALDKELSSDFER	12	Crot(K)	_ALDK(cr)ELSSDFER_	Unigene0049610	Annexin OS=Manihot esculenta GN=Ann1 PE=2 SV=1	2	739.362	0.031726	4.6841e-10	132.79	2
581	ALDKELSSDFER	12	Crot(K)	_ALDK(cr)ELSSDFER_	Unigene0049610	Annexin OS=Manihot esculenta GN=Ann1 PE=2 SV=1	2	739.362	-3.9808	0.0079427	63.181	1
582	ALDKNPR	7	Crot(K)	_ALDK(cr)NPR_	Unigene0009268	Voltage dependent anion channel 2 OS=Theobroma cacao GN=TCM_000790 PE=4 SV=1	2	441.246	0.49954	0.0055032	100.74	1
583	ALDKNPR	7	Crot(K)	_ALDK(cr)NPR_	Unigene0009268	Voltage dependent anion channel 2 OS=Theobroma cacao GN=TCM_000790 PE=4 SV=1	2	441.246	0.31411	0.0018016	126.24	1
584	ALDLFKR	7	Crot(K)	_ALDLFK(cr)R_	Unigene0032586	Phosphatidylinositol 3-and 4-kinase family protein, ALPHA isoform 1 OS=Theobroma cacao GN=TCM_007300 PE=3 SV=1	2	465.774	0.72981	0.0028304	138.07	1
585	ALDLNKLK	8	Crot(K)	_ALDLNK(cr)LK_	Unigene0034246	Sterol regulatory element-binding protein site 2 protease OS=Cucumis melo subsp. melo PE=4 SV=1	2	491.8	-0.08374	0.0039167	95.531	1
586	ALDYESLNENVKR	13	Crot(K)	_ALDYESLNENVK(cr)R_	Unigene0000508	Glutamate--glyoxylate aminotransferase 2-like protein OS=Gossypium arboreum GN=F383_17792 PE=4 SV=1	2	809.907	-0.13085	0.0038665	73.927	1
587	ALEAFHLDDKK	11	Crot(K)	_ALEAFHLDDK(cr)K_	Unigene0028421	Serine hydroxymethyltransferase OS=Cucumis sativus GN=Csa_4G062380 PE=3 SV=1	3	452.238	-0.68758	0.0018831	65.879	1
588	ALEDADLGGDKLGK	14	Crot(K)	_ALEDADLGGDK(cr)LGK_	Unigene0024823	50 kDa ketoavyl-ACP synthase OS=Ricinus communis GN=KASI PE=2 SV=1	2	735.378		0.00030652	73.834	1
589	ALEDETR	7	Unmodified	_ALEDETR_	Unigene0029619	V-type proton ATPase catalytic subunit A OS=Citrus unshiu PE=2 SV=1	2	417.204	0.61973	0.051709	89.55	1
594	ALEEKLK	7	Crot(K)	_ALEEK(cr)LK_	Unigene0012095	Alpha/beta-Hydrolases superfamily protein isoform 1 OS=Theobroma cacao GN=TCM_002091 PE=4 SV=1	2	449.766	-1.6779	0.034467	68.915	1
595	ALEEKLK	7	Crot(K)	_ALEEK(cr)LK_	Unigene0012095	Alpha/beta-Hydrolases superfamily protein isoform 1 OS=Theobroma cacao GN=TCM_002091 PE=4 SV=1	2	449.766	-0.08762	0.034467	68.915	1
598	ALEKPHAVDFKEIDSNVHQLK	21	Crot(K)	_ALEKPHAVDFK(cr)EIDSNVHQLK_	Unigene0025804	Histidine-containing phosphotransfer factor 5 isoform 1 OS=Theobroma cacao GN=TCM_004489 PE=4 SV=1	4	622.331	1.5321	3.0647e-18	118.36	1
599	ALEQLDQATQK	11	Unmodified	_ALEQLDQATQK_	Unigene0012074	Superoxide dismutase OS=Datisca glomerata PE=2 SV=1	2	622.828	-1.1847	2.5274e-13	166.14	1
600	ALEQLDQATQKGDSSTIVK	19	Crot(K)	_ALEQLDQATQK(cr)GDSSTIVK_	Unigene0012074	Superoxide dismutase OS=Datisca glomerata PE=2 SV=1	3	700.699	0.60414	8.2093e-16	121.44	1
601	ALEQLDQATQKGDSSTIVK	19	Crot(K)	_ALEQLDQATQK(cr)GDSSTIVK_	Unigene0012074	Superoxide dismutase OS=Datisca glomerata PE=2 SV=1	2	1050.54	-0.06897	4.7256e-91	258.9	1
602	ALEQLDQATQKGDSSTIVK	19	Crot(K)	_ALEQLDQATQK(cr)GDSSTIVK_	Unigene0012074	Superoxide dismutase OS=Datisca glomerata PE=2 SV=1	3	700.699	2.7542	1.8743e-05	79.383	1
603	ALEQLKVTETK	11	Crot(K)	_ALEQLK(cr)VTETK_	Unigene0026218	26S proteasome non-ATPase regulatory subunit OS=Cucumis melo subsp. melo PE=4 SV=1	2	664.377	-2.0084	4.6753e-14	167.2	1
604	ALEQLKVTETK	11	Crot(K)	_ALEQLK(cr)VTETK_	Unigene0026218	26S proteasome non-ATPase regulatory subunit OS=Cucumis melo subsp. melo PE=4 SV=1	2	664.377	1.8101	2.6813e-09	136.7	1
605	ALESEMLLR	9	Unmodified	_ALESEMLLR_	Unigene0027837	Sucrose synthase OS=Theobroma cacao GN=TCM_004698 PE=3 SV=1	2	531.287	-0.42229	0.039656	74.173	1
606	ALESFKAR	8	Crot(K)	_ALESFK(cr)AR_	Unigene0027641	Protein ROOT HAIR DEFECTIVE 3 homolog OS=Theobroma cacao GN=TCM_029323 PE=3 SV=1	2	495.274	2.2471	0.00090663	116.73	1
607	ALESNDEAAKVDPR	14	Crot(K)	_ALESNDEAAK(cr)VDPR_	Unigene0025695	26S proteasome regulatory complex, non-ATPase subcomplex, Rpn2/Psmd1 subunit OS=Theobroma cacao GN=TCM_046762 PE=4 SV=1	2	791.889	0.7208	9.6834e-11	135.14	1
608	ALESNDEAAKVDPR	14	Crot(K)	_ALESNDEAAK(cr)VDPR_	Unigene0025695	26S proteasome regulatory complex, non-ATPase subcomplex, Rpn2/Psmd1 subunit OS=Theobroma cacao GN=TCM_046762 PE=4 SV=1	2	791.889	2.1301	0.00084721	72.898	1
609	ALEYENFDVFDR	12	Unmodified	_ALEYENFDVFDR_	Unigene0031577	2,3-bisphosphoglycerate-independent phosphoglycerate mutase OS=Morus notabilis GN=L484_022764 PE=4 SV=1	2	759.349	-0.81608	0.01408	79.492	1
610	ALFKAGEK	8	Crot(K)	_ALFK(cr)AGEK_	Unigene0023836	Annexin OS=Theobroma cacao GN=TCM_013176 PE=3 SV=1	2	466.266	-1.143	0.0037831	96.027	1
611	ALFSQVTAR	9	Unmodified	_ALFSQVTAR_	Unigene0036450	Putative NAD-dependent epimerase/dehydratase-like OS=Solanum chacoense PE=4 SV=1	2	496.78	0.022033	0.0094819	91.265	1
612	ALGDYLGVR	9	Unmodified	_ALGDYLGVR_	Unigene0031734	Initiation factor eIF4A-15 OS=Helianthus annuus PE=2 SV=1	2	482.267	0.49136	0.0041446	99.136	1
613	ALGLPLER	8	Unmodified	_ALGLPLER_	Unigene0003426	Citrate synthase OS=Cucumis sativus GN=Csa_7G429590 PE=3 SV=1	2	434.766	1.1286	0.0479	80.165	1
614	ALGMKLLR	8	Crot(K)	_ALGMK(cr)LLR_	Unigene0048216	Glyoxalase I homolog family protein OS=Populus trichocarpa GN=POPTR_0004s01320g PE=4 SV=1	2	485.299	-0.93279	0.017151	73.324	1
615	ALGQVSER	8	Unmodified	_ALGQVSER_	Unigene0029490	Malate dehydrogenase OS=Morus notabilis GN=L484_021433 PE=3 SV=1	2	430.235	0.45511	0.0021686	137.9	1
616	ALHEKDDK	8	Crot(K)	_ALHEK(cr)DDK_	Unigene0049766	Oligopeptide transporter 3 OS=Cajanus cajan GN=KK1_026051 PE=4 SV=1	2	512.259	-1.1689	0.0026545	102.07	1
617	ALHVNNEKAK	10	Crot(K)	_ALHVNNEK(cr)AK_	Unigene0004303	Pre-mRNA-processing-splicing factor isoform 1 OS=Theobroma cacao GN=TCM_027212 PE=4 SV=1	3	397.888	-0.27563	0.00089815	79.148	1
618	ALHYKGSTFHR	11	Crot(K)	_ALHYK(cr)GSTFHR_	Unigene0029293	Peptidyl-prolyl cis-trans isomerase OS=Populus trichocarpa GN=POPTR_0078s00220g PE=2 SV=1	3	462.242	-0.73499	1.409e-05	108.1	1
619	ALHYKGSTFHR	11	Crot(K)	_ALHYK(cr)GSTFHR_	Unigene0029293	Peptidyl-prolyl cis-trans isomerase OS=Populus trichocarpa GN=POPTR_0078s00220g PE=2 SV=1	2	692.86	0.8414	1.564e-07	129	1
620	ALIACKDCAPIMLR	14	Oxidation (M),Crot(K)	_ALIACK(cr)DCAPIM(ox)LR_	Unigene0024798	Ascorbate peroxidase OS=Gossypium hirsutum GN=gAPX PE=2 SV=1	2	858.436	0.81728	6.4228e-05	86.944	1
621	ALIACKDCAPIMLR	14	Crot(K)	_ALIACK(cr)DCAPIMLR_	Unigene0024798	Ascorbate peroxidase OS=Gossypium hirsutum GN=gAPX PE=2 SV=1	2	850.438	-1.3265	1.0036e-10	134.68	1
622	ALIEAMQKADVQGK	14	Crot(K)	_ALIEAMQK(cr)ADVQGK_	Unigene0018875	60S ribosomal protein L14 OS=Populus trichocarpa GN=POPTR_0010s08060g PE=2 SV=1	2	785.419	0.4436	1.6231e-07	124.51	1
623	ALKDTLNWAVHR	12	Crot(K)	_ALK(cr)DTLNWAVHR_	Unigene0029115	LYR family of Fe/S cluster biogenesis protein OS=Theobroma cacao GN=TCM_006779 PE=3 SV=1	3	497.94	-1.6432	2.7024e-11	145.23	1
624	ALKDVQPELEK	11	Crot(K)	_ALK(cr)DVQPELEK_	Unigene0025099	Cullin repeat-like-containing domain-containing protein OS=Cynara cardunculus var. scolymus GN=Ccrd_023313 PE=4 SV=1	2	669.369	0.081675	0.0010188	81.676	1
625	ALKEALK	7	Crot(K)	_ALK(cr)EALK_	Unigene0003895	Calcium-binding tetratricopeptide family protein OS=Theobroma cacao GN=TCM_034157 PE=4 SV=1	2	420.763	0.65045	0.040718	65.252	1
626	ALKEDPEQYR	10	Crot(K)	_ALK(cr)EDPEQYR_	Unigene0027041	Photosystem II reaction center PSB29 protein OS=Theobroma cacao GN=TCM_007929 PE=3 SV=1	2	658.828	0.58179	0.00075559	90.827	1
627	ALKEDPEQYR	10	Crot(K)	_ALK(cr)EDPEQYR_	Unigene0027041	Photosystem II reaction center PSB29 protein OS=Theobroma cacao GN=TCM_007929 PE=3 SV=1	2	658.828	-1.0196	3.6149e-06	121.5	1
628	ALKELFLPGLR	11	Crot(K)	_ALK(cr)ELFLPGLR_	Unigene0018322	Adenylyl cyclase-associated protein OS=Citrus clementina GN=CICLE_v10028340mg PE=3 SV=1	2	662.903	-0.34546	0.00073306	86.014	1
629	ALKEPER	7	Crot(K)	_ALK(cr)EPER_	Unigene0053318	60S ribosomal protein L12-1 OS=Ananas comosus GN=ACMD2_12672 PE=4 SV=1	2	455.753	-0.35042	0.0012646	114.78	2
630	ALKEPER	7	Crot(K)	_ALK(cr)EPER_	Unigene0053318	60S ribosomal protein L12-1 OS=Ananas comosus GN=ACMD2_12672 PE=4 SV=1	2	455.753		0.0066575	89.142	1
631	ALKGNLPLK	9	Crot(K)	_ALK(cr)GNLPLK_	Unigene0028841	50S ribosomal L12-1, chloroplastic-like protein OS=Gossypium arboreum GN=F383_19545 PE=3 SV=1	2	511.324	-0.60021	0.004503	79.893	1
632	ALKHIDEFDQK	11	Crot(K)	_ALK(cr)HIDEFDQK_	Unigene0039514	Tripeptidyl peptidase ii OS=Theobroma cacao GN=TCM_015183 PE=4 SV=1	2	706.364	-2.0311	2.2896e-05	110.92	1
633	ALKIGPR	7	Crot(K)	_ALK(cr)IGPR_	Unigene0030313	Zn-dependent exopeptidases superfamily protein OS=Theobroma cacao GN=TCM_008864 PE=4 SV=1	2	411.763	1.2521	0.0014012	117.7	1
634	ALKMAEEELMK	11	Crot(K)	_ALK(cr)MAEEELMK_	Unigene0030886	Myosin heavy chain-related OS=Theobroma cacao GN=TCM_036789 PE=4 SV=1	2	680.846	-0.88927	0.00072788	86.114	1
635	ALKMHGGGPEVVAGK	15	Crot(K)	_ALK(cr)MHGGGPEVVAGK_	Unigene0027421	10-formyltetrahydrofolate synthetase family protein OS=Populus trichocarpa GN=POPTR_0001s04800g PE=3 SV=1	3	506.941	-0.27561	0.0024917	57.148	1
636	ALKNPVELDGLK	12	Crot(K)	_ALK(cr)NPVELDGLK_	Unigene0025150	Aminopeptidase P1 isoform 2 OS=Theobroma cacao GN=TCM_000440 PE=3 SV=1	2	682.893	-0.4623	0.0028733	72.846	1
637	ALKNPVELDGLK	12	Crot(K)	_ALK(cr)NPVELDGLK_	Unigene0025150	Aminopeptidase P1 isoform 2 OS=Theobroma cacao GN=TCM_000440 PE=3 SV=1	2	682.893	1.0867	0.010919	61.11	1
638	ALKNPVELDGLKK	13	Crot(K)	_ALK(cr)NPVELDGLKK_	Unigene0025150	Aminopeptidase P1 isoform 2 OS=Theobroma cacao GN=TCM_000440 PE=3 SV=1	3	498.296	0.19204	0.0061881	52.576	1
639	ALKPQLLVEAPKAADAIQFYK	21	Crot(K)	_ALKPQLLVEAPK(cr)AADAIQFYK_	Unigene0028056	Lactoylglutathione lyase / glyoxalase I family protein OS=Theobroma cacao GN=TCM_002676 PE=4 SV=1	3	794.786	-0.35501	1.8677e-06	75.215	1
640	ALKQLPR	7	Crot(K)	_ALK(cr)QLPR_	Unigene0004052	NAD(P)-linked oxidoreductase superfamily protein OS=Theobroma cacao GN=TCM_026375 PE=4 SV=1	2	447.282	-0.1291	0.0044856	104.11	1
641	ALKSTAR	7	Crot(K)	_ALK(cr)STAR_	Unigene0003719	Zinc binding dehydrogenase, putative OS=Ricinus communis GN=RCOM_1742210 PE=4 SV=1	2	407.743	-1.4372	0.012875	84.097	1
642	ALKTIEK	7	Crot(K)	_ALK(cr)TIEK_	Unigene0006421	Ribosomal L28 family OS=Theobroma cacao GN=TCM_020946 PE=3 SV=1	2	435.768	1.9784	0.038949	66.073	1
643	ALKVACNLNNAACK	14	Crot(K)	_ALK(cr)VACNLNNAACK_	Unigene0016697	Peptidylprolyl isomerase, putative OS=Ricinus communis GN=RCOM_0151790 PE=4 SV=1	2	807.908	0.056289	1.1735e-10	132.5	1
644	ALLAGQVHVEK	11	Unmodified	_ALLAGQVHVEK_	Unigene0002507	Pectinesterase OS=Gossypium hirsutum GN=PME2 PE=2 SV=1	3	388.896	0.12563	0.0095359	59.265	1
645	ALLDVGLVR	9	Unmodified	_ALLDVGLVR_	Unigene0027123	60S ribosomal protein L5B OS=Hevea brasiliensis GN=RPL5B PE=2 SV=1	2	478.3	-1.3435	0.0010507	120.87	1
646	ALLEDPVFR	9	Unmodified	_ALLEDPVFR_	Unigene0033168	Cytosolic ascorbate peroxidase OS=Vitis vinifera GN=APX PE=2 SV=1	2	530.295	0.022977	0.021558	80.219	1
647	ALLEEAENER	10	Unmodified	_ALLEEAENER_	Unigene0030901	Ubiquinol oxidase OS=Gossypium raimondii GN=B456_005G220500 PE=3 SV=1	2	587.291	1.5162	0.0098859	86.189	1
648	ALLEKEPGGGLAR	13	Crot(K)	_ALLEK(cr)EPGGGLAR_	Unigene0028136	F23A5.27 isoform 2 OS=Theobroma cacao GN=TCM_011272 PE=4 SV=1	2	689.888	-1.3992	0.0015649	76.073	1
649	ALLEQKNGLAR	11	Crot(K)	_ALLEQK(cr)NGLAR_	Unigene0020209	Chaperone ClpB3, chloroplastic-like protein OS=Gossypium arboreum GN=F383_01014 PE=3 SV=1	2	640.87	0.39575	4.842e-05	106.4	1
650	ALLVEDPALKR	11	Crot(K)	_ALLVEDPALK(cr)R_	Unigene0051358	Putative subunit 7 of mitochondrial complex II-like OS=Solanum chacoense PE=4 SV=1	2	646.882	0.97139	1.028e-06	123.96	1
651	ALNGTITGADK	11	Unmodified	_ALNGTITGADK_	Unigene0026313	Protease C56, putative OS=Ricinus communis GN=RCOM_0763700 PE=4 SV=1	2	530.785	-1.1764	0.023202	67.519	1
652	ALPWKTK	7	Crot(K)	_ALPWK(cr)TK_	Unigene0001686	F7O18.2 protein OS=Theobroma cacao GN=TCM_026242 PE=4 SV=1	2	456.271	0.16601	0.01833	79.146	1
653	ALQGLGDGQDLLVKR	15	Crot(K)	_ALQGLGDGQDLLVK(cr)R_	Unigene0019988	Nuclear snf4 OS=Gossypium arboreum GN=F383_01482 PE=4 SV=1	2	825.962	1.2398	9.6818e-06	98.676	1
654	ALQNTCLK	8	Unmodified	_ALQNTCLK_	Unigene0042204	Fructose-bisphosphate aldolase OS=Carica papaya PE=2 SV=1	2	474.253	-0.25333	0.030152	87.696	1
655	ALQNTVLKTWQGR	13	Crot(K)	_ALQNTVLK(cr)TWQGR_	Unigene0020502	Fructose-bisphosphate aldolase OS=Theobroma cacao GN=TCM_008998 PE=3 SV=1	2	791.939	0.18765	1.1424e-08	131.06	1
656	ALQQSTLKAWAGK	13	Crot(K)	_ALQQSTLK(cr)AWAGK_	Unigene0031375	Fructose-1 family protein OS=Populus trichocarpa GN=POPTR_0018s09730g PE=2 SV=1	2	735.409	1.3153	0.0015649	76.073	1
657	ALQQSTLKAWAGKEENVENAR	21	Crot(K)	_ALQQSTLKAWAGK(cr)EENVENAR_	Unigene0031375	Fructose-1 family protein OS=Populus trichocarpa GN=POPTR_0018s09730g PE=2 SV=1	3	804.415	0.76857	2.078e-06	74.444	1
658	ALSSDKVVEPK	11	Crot(K)	_ALSSDK(cr)VVEPK_	Unigene0035772	HOMOSERINE KINASE family protein OS=Populus trichocarpa GN=POPTR_0004s21680g PE=3 SV=1	2	620.843	0.81519	0.00035391	93.345	1
659	ALSSDKVVEPK	11	Crot(K)	_ALSSDK(cr)VVEPK_	Unigene0035772	HOMOSERINE KINASE family protein OS=Populus trichocarpa GN=POPTR_0004s21680g PE=3 SV=1	2	620.843	-0.56812	0.0073922	64.266	1
660	ALSSNGFKDVTFR	13	Crot(K)	_ALSSNGFK(cr)DVTFR_	Unigene0050257	Acyl-protein thioesterase, putative OS=Ricinus communis GN=RCOM_0220610 PE=4 SV=1	2	755.388	-2.997	0.00034506	90.412	1
661	ALSTEEKTLVDLCK	14	Crot(K)	_ALSTEEK(cr)TLVDLCK_	Unigene0000018	Phospholipase C, putative OS=Ricinus communis GN=RCOM_0739740 PE=4 SV=1	2	837.935	-0.45426	7.2009e-08	128.22	1
662	ALSTEQDPSAK	11	Unmodified	_ALSTEQDPSAK_	Unigene0025220	Coatomer subunit beta OS=Theobroma cacao GN=TCM_036827 PE=4 SV=1	2	573.785	-0.4095	0.025299	65.879	1
663	ALSTEQDPSAKR	12	Crot(K)	_ALSTEQDPSAK(cr)R_	Unigene0025220	Coatomer subunit beta OS=Theobroma cacao GN=TCM_036827 PE=4 SV=1	2	685.849	-1.5871	2.9062e-06	117.2	1
664	ALTAKTVELGK	11	Crot(K)	_ALTAK(cr)TVELGK_	Unigene0000979	BnaC07g18490D protein OS=Brassica napus GN=BnaC07g18490D PE=4 SV=1	2	599.856	0.7376	0.00012694	97.734	1
665	ALTASEKEIEQK	12	Crot(K)	_ALTASEK(cr)EIEQK_	Unigene0003736	Filamin-A-interacting protein, putative OS=Ricinus communis GN=RCOM_0858960 PE=4 SV=1	2	707.875	1.1377	4.8582e-23	191.29	1
666	ALTDALSQGMSAKDAAK	17	Oxidation (M),Crot(K)	_ALTDALSQGM(ox)SAK(cr)DAAK_	Unigene0042255	BnaC09g16130D protein OS=Brassica napus GN=BnaC09g16130D PE=4 SV=1	2	881.438	-0.59403	1.0401e-06	88.951	1
667	ALTDALSQGMSAKDAAK	17	Crot(K)	_ALTDALSQGMSAK(cr)DAAK_	Unigene0042255	BnaC09g16130D protein OS=Brassica napus GN=BnaC09g16130D PE=4 SV=1	3	582.629	2.2579	1.5304e-09	105.53	1
668	ALTKTEEHFGQYHPK	15	Crot(K)	_ALTK(cr)TEEHFGQYHPK_	Unigene0034130	Tetratricopeptide repeat (TPR)-like superfamily protein, putative isoform 1 OS=Theobroma cacao GN=TCM_021896 PE=4 SV=1	4	464.235	-0.25985	0.00027329	68.972	1
669	ALTKTEEHFGQYHPK	15	Crot(K)	_ALTK(cr)TEEHFGQYHPK_	Unigene0034130	Tetratricopeptide repeat (TPR)-like superfamily protein, putative isoform 1 OS=Theobroma cacao GN=TCM_021896 PE=4 SV=1	3	618.644	-0.91099	5.9227e-05	79.875	1
670	ALTNAGLANQIK	12	Unmodified	_ALTNAGLANQIK_	Unigene0004327	Glucan endo-1,3-beta-glucosidase, basic isoform OS=Morus notabilis GN=L484_016574 PE=3 SV=1	2	607.349	-0.50102	4.0141e-15	162	1
671	ALVAFYQK	8	Unmodified	_ALVAFYQK_	Unigene0013255	40S ribosomal protein S16C OS=Hevea brasiliensis GN=RPS16C PE=2 SV=1	2	470.269	0.52818	0.037414	82.305	1
672	ALVDSLYGTNR	11	Unmodified	_ALVDSLYGTNR_	Unigene0034385	Plastid-lipid-associated protein, chloroplastic OS=Citrus unshiu GN=PAP PE=2 SV=1	2	604.817	-0.68077	0.00022215	107.11	1
673	ALVLHAWK	8	Acetyl (Protein N-term)	_(ac)ALVLHAWK_	Unigene0048514	Eukaryotic translation elongation factor 1B gamma-subunit OS=Hevea brasiliensis GN=EF1Bgamma PE=2 SV=1	2	490.29	-3.3527	0.010983	79.451	1
674	ALVSELKSMSK	11	Crot(K)	_ALVSELK(cr)SMSK_	Unigene0000793	TCP-1/cpn60 chaperonin family protein OS=Theobroma cacao GN=TCM_039855 PE=3 SV=1	2	630.847	1.9402	1.1028e-05	113.03	1
675	ALVYATKIK	9	Crot(K)	_ALVYATK(cr)IK_	Unigene0014687	Methionine gamma-lyase OS=Theobroma cacao GN=TCM_015649 PE=3 SV=1	2	537.832	-0.47035	0.016919	63.816	1
676	ALYKIASR	8	Crot(K)	_ALYK(cr)IASR_	Unigene0027363	RNA-binding KH domain-containing protein isoform 1 OS=Theobroma cacao GN=TCM_018609 PE=4 SV=1	2	495.293	0.33197	0.0013541	111.74	1
677	AMAATPADVK	10	Unmodified	_AMAATPADVK_	Unigene0033073	17.7 kDa heat shock protein OS=Carica papaya PE=2 SV=1	2	487.752	-0.5418	0.033385	66.92	1
678	AMAGENVDEIKSK	13	Oxidation (M),Crot(K)	_AM(ox)AGENVDEIK(cr)SK_	Unigene0031687	Heat shock protein OS=Cucumis sativus GN=Csa_4G179170 PE=3 SV=1	2	738.356	2.8571	0.014932	47.774	1
679	AMEALYDSGK	10	Unmodified	_AMEALYDSGK_	Unigene0028113	Aldo-keto reductase, putative OS=Ricinus communis GN=RCOM_1158010 PE=4 SV=1	2	542.753	-0.062022	0.011499	79.659	1
680	AMEALYDSGKAR	12	Oxidation (M),Crot(K)	_AM(ox)EALYDSGK(cr)AR_	Unigene0028113	Aldo-keto reductase, putative OS=Ricinus communis GN=RCOM_1158010 PE=4 SV=1	2	698.332	1.9363	4.2615e-05	103.76	1
681	AMEALYDSGKAR	12	Oxidation (M),Crot(K)	_AM(ox)EALYDSGK(cr)AR_	Unigene0028113	Aldo-keto reductase, putative OS=Ricinus communis GN=RCOM_1158010 PE=4 SV=1	2	698.332	-0.37064	0.00033055	85.522	1
682	AMEALYDSGKAR	12	Crot(K)	_AMEALYDSGK(cr)AR_	Unigene0028113	Aldo-keto reductase, putative OS=Ricinus communis GN=RCOM_1158010 PE=4 SV=1	2	690.335	0.46572	0.00015586	97.779	2
683	AMEALYDSGKAR	12	Crot(K)	_AMEALYDSGK(cr)AR_	Unigene0028113	Aldo-keto reductase, putative OS=Ricinus communis GN=RCOM_1158010 PE=4 SV=1	2	690.335	1.6163	0.00054155	88.803	1
684	AMEDAGLEKNQIDEIVLVGGSTR	23	Oxidation (M),Crot(K)	_AM(ox)EDAGLEK(cr)NQIDEIVLVGGSTR_	Unigene0028698	Heat shock protein 70 (Hsp 70) family protein OS=Theobroma cacao GN=TCM_016516 PE=3 SV=1	3	843.755	-1.3194	0.00057968	49.266	1
685	AMEENCTPKEICNK	14	Crot(K)	_AMEENCTPK(cr)EICNK_	Unigene0025926	Methionyl-tRNA synthetase family protein OS=Populus trichocarpa GN=POPTR_0017s08450g PE=3 SV=1	2	896.389	-0.2766	0.00013451	86.738	1
686	AMEKVGK	7	Oxidation (M),Crot(K)	_AM(ox)EK(cr)VGK_	Unigene0022116	Chaperonin-60kD, ch60, putative OS=Ricinus communis GN=RCOM_1023530 PE=3 SV=1	2	423.723	-0.24364	0.02643	60.682	1
687	AMEKVGK	7	Crot(K)	_AMEK(cr)VGK_	Unigene0022116	Chaperonin-60kD, ch60, putative OS=Ricinus communis GN=RCOM_1023530 PE=3 SV=1	2	415.726	-0.15426	0.054219	60.799	1
688	AMHAVIDR	8	Unmodified	_AMHAVIDR_	Unigene0025300	Ribulose bisphosphate carboxylase large chain (Fragment) OS=Nanocnide lobata GN=rbcL PE=3 SV=1	2	456.74	-0.76312	0.013598	101.6	1
689	AMIEAKR	7	Crot(K)	_AMIEAK(cr)R_	Unigene0020560	Remorin, putative OS=Ricinus communis GN=RCOM_1496040 PE=4 SV=1	2	443.744		1.934e-05	110.61	1
690	AMKDQAER	8	Crot(K)	_AMK(cr)DQAER_	Unigene0026810	Ornithine aminotransferase OS=Jatropha curcas GN=OAT PE=2 SV=1	2	508.745	-0.49535	0.013273	76.825	1
691	AMKDYPR	7	Oxidation (M),Crot(K)	_AM(ox)K(cr)DYPR_	Unigene0001686	F7O18.2 protein OS=Theobroma cacao GN=TCM_026242 PE=4 SV=1	2	482.731	-2.0217	0.0086305	79.469	1
692	AMKDYPR	7	Crot(K)	_AMK(cr)DYPR_	Unigene0001686	F7O18.2 protein OS=Theobroma cacao GN=TCM_026242 PE=4 SV=1	2	474.734	0.72607	0.013711	82.305	1
693	AMKDYPR	7	Crot(K)	_AMK(cr)DYPR_	Unigene0001686	F7O18.2 protein OS=Theobroma cacao GN=TCM_026242 PE=4 SV=1	2	474.734	0.28364	0.037804	66.799	1
694	AMKEFAVGLQK	11	Oxidation (M),Crot(K)	_AM(ox)K(cr)EFAVGLQK_	Unigene0036190	1-aminocyclopropane-1-carboxylate oxidase OS=Carica papaya GN=aco PE=2 SV=1	2	653.347	-0.441	0.0019729	69.721	1
695	AMKEFAVGLQK	11	Crot(K)	_AMK(cr)EFAVGLQK_	Unigene0036190	1-aminocyclopropane-1-carboxylate oxidase OS=Carica papaya GN=aco PE=2 SV=1	3	430.569	0.60432	0.023445	43.897	1
696	AMKEFAVGLQK	11	Crot(K)	_AMK(cr)EFAVGLQK_	Unigene0036190	1-aminocyclopropane-1-carboxylate oxidase OS=Carica papaya GN=aco PE=2 SV=1	2	645.35	0.05548	5.4107e-07	123.51	1
697	AMKEFAVGLQK	11	Crot(K)	_AMK(cr)EFAVGLQK_	Unigene0036190	1-aminocyclopropane-1-carboxylate oxidase OS=Carica papaya GN=aco PE=2 SV=1	2	645.35	0.067607	0.00067254	87.184	1
698	AMKLMNHENAEVTK	14	Crot(K)	_AMK(cr)LMNHENAEVTK_	Unigene0028910	Vacuolar ATP synthase subunit H family protein isoform 2 OS=Theobroma cacao GN=TCM_025546 PE=4 SV=1	3	561.945	-1.445	3.1866e-05	91.845	1
699	AMKMVAASK	9	Crot(K)	_AMK(cr)MVAASK_	Unigene0054208	ATP synthase subunit gamma OS=Ricinus communis GN=RCOM_1107030 PE=3 SV=1	2	502.767	-0.79196	0.032632	56.632	1
700	AMKMVAASK	9	Crot(K)	_AMK(cr)MVAASK_	Unigene0054208	ATP synthase subunit gamma OS=Ricinus communis GN=RCOM_1107030 PE=3 SV=1	2	502.767	-1.5669	0.012262	66.92	1
701	AMKMVAASK	9	Oxidation (M),Crot(K)	_AM(ox)K(cr)MVAASK_	Unigene0054208	ATP synthase subunit gamma OS=Ricinus communis GN=RCOM_1107030 PE=3 SV=1	2	510.764	-0.91228	0.0022977	79.489	1
702	AMKQVAGK	8	Oxidation (M),Crot(K)	_AM(ox)K(cr)QVAGK_	Unigene0039600	ATP synthase subunit alpha, chloroplastic OS=Carica papaya GN=atpA PE=3 SV=1	2	458.75	1.4738	0.021154	58.716	1
703	AMKQVAGK	8	Oxidation (M),Crot(K)	_AM(ox)K(cr)QVAGK_	Unigene0039600	ATP synthase subunit alpha, chloroplastic OS=Carica papaya GN=atpA PE=3 SV=1	2	458.75	1.0488	0.0030306	86.833	1
704	AMKQVAGK	8	Crot(K)	_AMK(cr)QVAGK_	Unigene0039600	ATP synthase subunit alpha, chloroplastic OS=Carica papaya GN=atpA PE=3 SV=1	2	450.752	0.75556	0.014476	75.738	1
705	AMKQVAGK	8	Crot(K)	_AMK(cr)QVAGK_	Unigene0039600	ATP synthase subunit alpha, chloroplastic OS=Carica papaya GN=atpA PE=3 SV=1	2	450.752	2.6086	0.029168	64.265	1
706	AMKQVCGSLK	10	Oxidation (M),Crot(K)	_AM(ox)K(cr)QVCGSLK_	Unigene0003580	ATP synthase subunit alpha OS=Cannabis sativa GN=atp1 PE=3 SV=1	2	603.304	0.18572	0.015055	53.237	1
707	AMKQVCGSLK	10	Crot(K)	_AMK(cr)QVCGSLK_	Unigene0003580	ATP synthase subunit alpha OS=Cannabis sativa GN=atp1 PE=3 SV=1	2	595.307	1.5987	0.006134	68.485	1
708	AMNKADNDASTR	12	Oxidation (M),Crot(K)	_AM(ox)NK(cr)ADNDASTR_	Unigene0036826	ABC transporter of the mitochondrion 3 isoform 1 OS=Theobroma cacao GN=TCM_042315 PE=4 SV=1	2	689.307	1.3919	0.0087488	56.139	1
709	AMNKADNDASTR	12	Crot(K)	_AMNK(cr)ADNDASTR_	Unigene0036826	ABC transporter of the mitochondrion 3 isoform 1 OS=Theobroma cacao GN=TCM_042315 PE=4 SV=1	2	681.309	1.2352	1.0962e-06	120.55	1
710	AMQLLESGLKVK	12	Crot(K)	_AMQLLESGLK(cr)VK_	Unigene0008943	60S ribosomal L11-2-like protein OS=Gossypium arboreum GN=F383_02009 PE=3 SV=1	2	692.897	0.60032	0.00012993	98.407	1
711	AMQLLESGLKVK	12	Crot(K)	_AMQLLESGLK(cr)VK_	Unigene0008943	60S ribosomal L11-2-like protein OS=Gossypium arboreum GN=F383_02009 PE=3 SV=1	2	692.897	2.0665	0.023463	73.273	1
712	AMVDVAKEVGADAVSHGCTGK	21	Oxidation (M),Crot(K)	_AM(ox)VDVAK(cr)EVGADAVSHGCTGK_	Unigene0003998	Arginosuccinate synthase family isoform 1 OS=Theobroma cacao GN=TCM_014608 PE=3 SV=1	3	729.345	-0.19198	1.8676e-12	110.33	1
713	AMVEAKR	7	Crot(K)	_AMVEAK(cr)R_	Unigene0003248	DNA-binding family protein OS=Populus trichocarpa GN=POPTR_0014s07710g PE=4 SV=1	2	436.737	-0.086572	0.0033055	122.79	1
714	AMVENLQHYGVISSKK	16	Oxidation (M),Crot(K)	_AM(ox)VENLQHYGVISSK(cr)K_	Unigene0028306	Protein-L-isoaspartate O-methyltransferase OS=Citrus sinensis GN=CISIN_1g022070mg PE=3 SV=1	3	629.993	-1.309	0.002517	55.097	1
715	AMVENLQHYGVISSKK	16	Oxidation (M),Crot(K)	_AM(ox)VENLQHYGVISSK(cr)K_	Unigene0028306	Protein-L-isoaspartate O-methyltransferase OS=Citrus sinensis GN=CISIN_1g022070mg PE=3 SV=1	3	629.993	-0.44478	0.0026879	54.281	1
716	AMVENLQHYGVISSKK	16	Crot(K)	_AMVENLQHYGVISSK(cr)K_	Unigene0028306	Protein-L-isoaspartate O-methyltransferase OS=Citrus sinensis GN=CISIN_1g022070mg PE=3 SV=1	3	624.661	-0.26494	1.3692e-06	93.768	1
717	AMVENLQHYGVISSKK	16	Crot(K)	_AMVENLQHYGVISSK(cr)K_	Unigene0028306	Protein-L-isoaspartate O-methyltransferase OS=Citrus sinensis GN=CISIN_1g022070mg PE=3 SV=1	2	936.488	2.4636	6.8492e-06	94.203	1
718	AMVENLQHYGVISSKK	16	Crot(K)	_AMVENLQHYGVISSK(cr)K_	Unigene0028306	Protein-L-isoaspartate O-methyltransferase OS=Citrus sinensis GN=CISIN_1g022070mg PE=3 SV=1	3	624.661	0.76392	0.0021236	57.788	1
719	ANDAFYKLSNTR	12	Crot(K)	_ANDAFYK(cr)LSNTR_	Unigene0029500	Hypersensitive-induced response protein OS=Carica papaya PE=2 SV=1	2	734.365	-0.72957	1.3515e-10	143.31	1
720	ANDAFYKLSNTR	12	Crot(K)	_ANDAFYK(cr)LSNTR_	Unigene0029500	Hypersensitive-induced response protein OS=Carica papaya PE=2 SV=1	3	489.912	0.32144	0.00014217	92.295	1
721	ANDDHPKNNVMEGQK	15	Crot(K)	_ANDDHPK(cr)NNVMEGQK_	Unigene0028902	Non-specific phospholipase C3 OS=Theobroma cacao GN=TCM_025684 PE=4 SV=1	3	588.937	0.55772	6.9407e-07	108.52	1
722	ANDLKNMEMIGK	12	Crot(K)	_ANDLK(cr)NMEMIGK_	Unigene0037688	Extended synaptotagmin-1 OS=Morus notabilis GN=L484_024622 PE=4 SV=1	2	716.352	-1.0368	0.018065	56.139	1
723	ANELAKSMK	9	Crot(K)	_ANELAK(cr)SMK_	Unigene0009490	Clp amino terminal domain-containing family protein OS=Populus trichocarpa GN=POPTR_0015s14320g PE=4 SV=1	2	530.279		0.0028358	85.622	1
724	ANFNDKYDEYR	11	Crot(K)	_ANFNDK(cr)YDEYR_	Unigene0037364	60S ribosomal protein L7a (Fragment) OS=Cajanus cajan GN=KK1_021993 PE=4 SV=1	2	751.831	0.2651	9.2007e-12	152.69	1
725	ANFNDKYDEYR	11	Crot(K)	_ANFNDK(cr)YDEYR_	Unigene0037364	60S ribosomal protein L7a (Fragment) OS=Cajanus cajan GN=KK1_021993 PE=4 SV=1	2	751.831	-0.267	6.4319e-24	197.94	1
726	ANIMQKTDGLFLK	13	Crot(K)	_ANIMQK(cr)TDGLFLK_	Unigene0040990	Isocitrate dehydrogenase [NAD] subunit, mitochondrial OS=Ricinus communis GN=RCOM_1355470 PE=3 SV=1	2	773.919	1.1853	8.0931e-05	102.87	1
727	ANKATSAWGVEAR	13	Crot(K)	_ANK(cr)ATSAWGVEAR_	Unigene0026235	Asparagine synthetase 3 isoform 3 OS=Theobroma cacao GN=TCM_001116 PE=4 SV=1	2	714.865	1.398	6.0132e-05	105.99	1
728	ANKDFGNK	8	Crot(K)	_ANK(cr)DFGNK_	Unigene0002485	Sodium/calcium exchanger family protein / calcium-binding EF hand family protein, putative OS=Theobroma cacao GN=TCM_029761 PE=3 SV=1	2	481.241	-0.6566	0.0060252	87.696	1
729	ANKLAEDAR	9	Crot(K)	_ANK(cr)LAEDAR_	Unigene0023137	28S ribosomal S35, mitochondrial OS=Gossypium arboreum GN=F383_32413 PE=4 SV=1	2	528.278	1.4784	0.0047815	79.427	1
730	ANLKLYVR	8	Crot(K)	_ANLK(cr)LYVR_	Unigene0053992	Heat shock protein 90 OS=Nicotiana tabacum GN=NtHsp90er-2 PE=2 SV=1	2	522.814	2.1875	0.0099663	79.809	1
731	ANNMFVDYSEPQQER	15	Unmodified	_ANNMFVDYSEPQQER_	Unigene0029018	Aconitate hydratase OS=Theobroma cacao GN=TCM_011347 PE=3 SV=1	2	914.402	0.6664	7.8082e-11	137.93	1
732	ANNNLKILEHLR	12	Crot(K)	_ANNNLK(cr)ILEHLR_	Unigene0033928	Pyridoxal-dependent decarboxylase family protein isoform 3 OS=Theobroma cacao GN=TCM_006843 PE=3 SV=1	3	501.619	-0.031947	0.0095257	50.46	1
733	ANPDYSLAIR	10	Unmodified	_ANPDYSLAIR_	Unigene0023746	Hydroxyproline-rich glycoprotein family protein, putative isoform 2 OS=Theobroma cacao GN=TCM_026029 PE=4 SV=1	2	560.293	0.11561	0.034639	66.19	1
734	ANQVGGPKVK	10	Crot(K)	_ANQVGGPK(cr)VK_	Unigene0022370	Papaya proteinase 4 OS=Carica papaya PE=1 SV=3	2	533.306	0.50399	0.041753	48.698	1
735	ANSAKTWK	8	Crot(K)	_ANSAK(cr)TWK_	Unigene0022612	Clathrin heavy chain OS=Gossypium raimondii GN=B456_012G077900 PE=3 SV=1	2	487.259	-0.62808	0.0098741	79.893	1
736	ANSEATLGTYK	11	Unmodified	_ANSEATLGTYK_	Unigene0031375	Fructose-1 family protein OS=Populus trichocarpa GN=POPTR_0018s09730g PE=2 SV=1	2	577.788		1.535e-09	130.56	1
737	ANSEATLGTYKGDAK	15	Crot(K)	_ANSEATLGTYK(cr)GDAK_	Unigene0031374	Fructose-bisphosphate aldolase OS=Citrus sinensis GN=CISIN_1g018326mg PE=3 SV=1	2	797.391	1.8863	1.7417e-11	136.81	1
738	ANSEATLGTYKGDANLGEGASESLHVK	27	Crot(K)	_ANSEATLGTYK(cr)GDANLGEGASESLHVK_	Unigene0031375	Fructose-1 family protein OS=Populus trichocarpa GN=POPTR_0018s09730g PE=2 SV=1	3	929.786	0.41634	1.0041e-42	160.52	1
739	ANSELSSHQKK	11	Crot(K)	_ANSELSSHQK(cr)K_	Unigene0006020	Proteasome subunit alpha type OS=Gossypium arboreum GN=F383_02336 PE=3 SV=1	2	648.831	0.50711	8.2268e-18	182.71	1
740	ANSGPLDQYLKLR	13	Crot(K)	_ANSGPLDQYLK(cr)LR_	Unigene0036317	Bifunctional aspartokinase/homoserine dehydrogenase OS=Morus notabilis GN=L484_012623 PE=4 SV=1	2	771.917	-2.1254	0.0015649	76.073	1
741	ANSLAQLGK	9	Unmodified	_ANSLAQLGK_	Unigene0020502	Fructose-bisphosphate aldolase OS=Theobroma cacao GN=TCM_008998 PE=3 SV=1	2	451.259	1.1253	0.0037423	101.65	1
742	ANSLAQLGKYSAEGESDEAK	20	Crot(K)	_ANSLAQLGK(cr)YSAEGESDEAK_	Unigene0020502	Fructose-bisphosphate aldolase OS=Theobroma cacao GN=TCM_008998 PE=3 SV=1	2	1068.51	-0.27277	2.3716e-51	212.79	1
743	ANSLAQLGKYSAEGESDEAKK	21	Crot(K)	_ANSLAQLGK(cr)YSAEGESDEAKK_	Unigene0020502	Fructose-bisphosphate aldolase OS=Theobroma cacao GN=TCM_008998 PE=3 SV=1	3	755.373	0.41654	2.2238e-18	123.16	1
745	ANTFVAQKK	9	Crot(K)	_ANTFVAQK(cr)K_	Unigene0008547	Malate dehydrogenase OS=Theobroma cacao GN=TCM_014018 PE=4 SV=1	2	537.801	2.1266	0.034106	63.816	1
746	ANTKALAENEGEGLAK	16	Crot(K)	_ANTK(cr)ALAENEGEGLAK_	Unigene0024489	Dihydrolipoyl dehydrogenase OS=Morus notabilis GN=L484_007729 PE=3 SV=1	2	842.431	0.39219	6.9682e-07	99.238	1
747	ANTYSVHGSALGEKEVDATR	20	Crot(K)	_ANTYSVHGSALGEK(cr)EVDATR_	Unigene0011335	Transketolase, putative OS=Ricinus communis GN=RCOM_1611360 PE=4 SV=1	3	725.022	0.37531	6.3028e-26	163.41	1
748	ANVAFTKLSSSPEEK	15	Crot(K)	_ANVAFTK(cr)LSSSPEEK_	Unigene0002786	Thylakoid lumenal 16.5 kDa protein, chloroplast, putative OS=Ricinus communis GN=RCOM_1075480 PE=4 SV=1	2	838.431	0.49178	3.864e-32	181.75	1
749	ANVYLDSSGKHNK	13	Crot(K)	_ANVYLDSSGK(cr)HNK_	Unigene0018622	Uridylyltransferase-related OS=Theobroma cacao GN=TCM_030382 PE=4 SV=1	3	500.92	2.0869	0.0011113	66.989	1
750	ANYDYNSNTCAPGK	14	Unmodified	_ANYDYNSNTCAPGK_	Unigene0043595	Pathogenesis-related protein 1 OS=Carica papaya GN=PR1 PE=2 SV=1	2	787.831	0.035197	2.6302e-10	140.82	1
751	ANYDYNSNTCAPGK	14	Unmodified	_ANYDYNSNTCAPGK_	Unigene0043595	Pathogenesis-related protein 1 OS=Carica papaya GN=PR1 PE=2 SV=1	3	525.556	-0.61791	0.0051388	57.034	1
752	ANYDYNSNTCAPGK	14	Unmodified	_ANYDYNSNTCAPGK_	Unigene0043595	Pathogenesis-related protein 1 OS=Carica papaya GN=PR1 PE=2 SV=1	2	787.831	-0.57338	0.00036424	93.478	1
753	ANYKIVYVHGIDGCR	15	Crot(K)	_ANYK(cr)IVYVHGIDGCR_	Unigene0052357	Alpha/beta-Hydrolases superfamily protein OS=Theobroma cacao GN=TCM_022567 PE=4 SV=1	3	611.642	-0.44957	1.3382e-05	86.548	1
754	ANYKSSIDR	9	Crot(K)	_ANYK(cr)SSIDR_	Unigene0025629	Golgi to ER traffic 4 OS=Gossypium arboreum GN=F383_06652 PE=4 SV=1	2	561.283	-0.11455	0.00018182	122.33	1
755	APADVPWKIR	10	Crot(K)	_APADVPWK(cr)IR_	Unigene0032265	Phosphoribosylaminoimidazole carboxylase atpase-subunit isoform 1 OS=Theobroma cacao GN=TCM_026264 PE=3 SV=1	2	610.843	0.62275	0.0032621	76.85	1
756	APALHKVVEPAEIVQK	16	Crot(K)	_APALHK(cr)VVEPAEIVQK_	Unigene0037236	Selenium-binding protein 2 isoform 1 OS=Theobroma cacao GN=TCM_020211 PE=4 SV=1	3	599.68	0.49398	1.7881e-06	91.812	1
757	APDDLDTR	8	Unmodified	_APDDLDTR_	Unigene0019093	D-3-phosphoglycerate dehydrogenase OS=Ricinus communis GN=RCOM_0811570 PE=3 SV=1	2	451.714	-0.28198	0.034303	84.615	1
758	APELLYKSLAAK	12	Crot(K)	_APELLYK(cr)SLAAK_	Unigene0034205	4-hydroxy-3-methylbut-2-en-1-yl diphosphate synthase OS=Gossypium arboreum GN=F383_26611 PE=3 SV=1	2	686.398	0.38303	2.4259e-15	158.01	1
759	APELLYKSLAAK	12	Crot(K)	_APELLYK(cr)SLAAK_	Unigene0034205	4-hydroxy-3-methylbut-2-en-1-yl diphosphate synthase OS=Gossypium arboreum GN=F383_26611 PE=3 SV=1	3	457.934	0.34249	0.00014293	92.247	1
760	APELLYKSLAAK	12	Crot(K)	_APELLYK(cr)SLAAK_	Unigene0034205	4-hydroxy-3-methylbut-2-en-1-yl diphosphate synthase OS=Gossypium arboreum GN=F383_26611 PE=3 SV=1	2	686.398	0.867	5.6259e-15	150.14	1
761	APEYLALNGKVVGIVK	16	Crot(K)	_APEYLALNGK(cr)VVGIVK_	Unigene0026313	Protease C56, putative OS=Ricinus communis GN=RCOM_0763700 PE=4 SV=1	2	870.009	0.36039	7.4684e-06	87.824	1
762	APFDLFDSR	9	Unmodified	_APFDLFDSR_	Unigene0039978	Heat shock protein OS=Hevea brasiliensis PE=2 SV=1	2	534.261	-0.20883	0.00052555	126.31	1
763	APGGCNNPCTVFK	13	Unmodified	_APGGCNNPCTVFK_	Unigene0003579	Thaumatin-like protein OS=Vitis cinerea var. helleri x Vitis riparia PE=2 SV=1	2	711.319	-0.0046462	6.8308e-15	156.08	1
764	APGNSPGVCGLYK	13	Unmodified	_APGNSPGVCGLYK_	Unigene0022369	Caricain OS=Carica papaya PE=1 SV=2	2	660.324	-0.043199	1.9761e-06	127.02	1
765	APGNSPGVCGLYK	13	Unmodified	_APGNSPGVCGLYK_	Unigene0022369	Caricain OS=Carica papaya PE=1 SV=2	2	660.324	-0.061519	0.00036821	103.97	1
766	APGNSPGVCGLYKSSYYPTK	20	Crot(K)	_APGNSPGVCGLYK(cr)SSYYPTK_	Unigene0022369	Caricain OS=Carica papaya PE=1 SV=2	3	738.689	1.3068	1.4117e-16	127.49	2
767	APGNSPGVCGLYKSSYYPTK	20	Crot(K)	_APGNSPGVCGLYK(cr)SSYYPTK_	Unigene0022369	Caricain OS=Carica papaya PE=1 SV=2	2	1107.53	1.1585	6.9691e-138	299.47	2
768	APGVQTPLIVR	11	Unmodified	_APGVQTPLIVR_	Unigene0037299	Catalase OS=Theobroma cacao GN=TCM_000075 PE=3 SV=1	2	575.851	-0.31048	0.0017461	93.442	1
769	APGVQTPLIVR	11	Unmodified	_APGVQTPLIVR_	Unigene0037299	Catalase OS=Theobroma cacao GN=TCM_000075 PE=3 SV=1	2	575.851	0.37801	8.4951e-07	128.81	2
770	APHYVKIDWDR	11	Crot(K)	_APHYVK(cr)IDWDR_	Unigene0015093	HSP20-like chaperones superfamily protein isoform 1 OS=Theobroma cacao GN=TCM_004634 PE=4 SV=1	3	489.917	-2.6923	0.00010182	94.767	1
771	APILPKDLGLSK	12	Crot(K)	_APILPK(cr)DLGLSK_	Unigene0038176	Ketose-bisphosphate aldolase class-II family protein isoform 1 OS=Theobroma cacao GN=TCM_012876 PE=4 SV=1	2	660.4	2.0868	0.0016505	78.324	1
772	APIPVGKVEPASSIVQR	17	Crot(K)	_APIPVGK(cr)VEPASSIVQR_	Unigene0033512	Glutamate synthase 1 isoform 1 OS=Theobroma cacao GN=TCM_024267 PE=4 SV=1	2	908.52	0.45616	3.0671e-14	134.76	1
773	APKALDYESLNENVK	15	Crot(K)	_APK(cr)ALDYESLNENVK_	Unigene0000508	Glutamate--glyoxylate aminotransferase 2-like protein OS=Gossypium arboreum GN=F383_17792 PE=4 SV=1	2	879.949	0.6721	1.027e-32	192.78	1
774	APKFDLGK	8	Crot(K)	_APK(cr)FDLGK_	Unigene0012555	40S ribosomal protein S3a OS=Theobroma cacao GN=TCM_020680 PE=3 SV=1	2	472.266	0.7575	0.0065706	85.67	1
775	APKSEEER	8	Crot(K)	_APK(cr)SEEER_	Unigene0024132	2-deoxyglucose-6-phosphate phosphatase, putative OS=Ricinus communis GN=RCOM_1507630 PE=4 SV=1	2	507.249	-0.79105	0.0030483	99.139	2
776	APKSEEER	8	Crot(K)	_APK(cr)SEEER_	Unigene0024132	2-deoxyglucose-6-phosphate phosphatase, putative OS=Ricinus communis GN=RCOM_1507630 PE=4 SV=1	2	507.249	-0.28898	0.024706	66.504	1
777	APKSEEER	8	Crot(K)	_APK(cr)SEEER_	Unigene0024132	2-deoxyglucose-6-phosphate phosphatase, putative OS=Ricinus communis GN=RCOM_1507630 PE=4 SV=1	2	507.249	0.79885	0.031079	63.534	1
778	APKVHNGEDAYVR	13	Crot(K)	_APK(cr)VHNGEDAYVR_	Unigene0027470	Putative apyrase family protein OS=Populus trichocarpa GN=POPTR_0019s04650g PE=3 SV=2	3	508.592	0.58591	6.5025e-05	96.059	1
779	APLGGLEKK	9	Crot(K)	_APLGGLEK(cr)K_	Unigene0008794	60S ribosomal protein L7-4 OS=Morus notabilis GN=L484_020085 PE=4 SV=1	2	490.792	0.74412	0.0035872	92.051	1
780	APLGGLEKK	9	Crot(K)	_APLGGLEK(cr)K_	Unigene0008794	60S ribosomal protein L7-4 OS=Morus notabilis GN=L484_020085 PE=4 SV=1	2	490.792		0.019751	51.276	1
781	APLGQDTEGKPK	12	Crot(K)	_APLGQDTEGK(cr)PK_	Unigene0002211	NADH-cytochrome b5 reductase OS=Citrus sinensis GN=CISIN_1g020296mg PE=3 SV=1	2	654.843	-1.5685	0.00099965	81.239	1
782	APNKDEFHR	9	Crot(K)	_APNK(cr)DEFHR_	Unigene0027382	Glutamine-dependent asparagine synthase 1 OS=Theobroma cacao GN=TCM_041592 PE=4 SV=1	3	394.528	0.61155	0.001448	80.755	1
783	APNVVYKGK	9	Crot(K)	_APNVVYK(cr)GK_	Unigene0020149	Kinase protein with tetratricopeptide repeat domain isoform 1 OS=Theobroma cacao GN=TCM_016247 PE=4 SV=1	2	522.298	0.33188	0.0082833	73.573	1
784	APSAATATGFYQVHVKEQTELVQK	24	Crot(K)	_APSAATATGFYQVHVK(cr)EQTELVQK_	Unigene0028762	2-oxoglutarate dehydrogenase E1 component family protein OS=Populus trichocarpa GN=POPTR_0010s21610g PE=4 SV=1	3	891.129	-0.60907	2.3013e-21	120.32	1
785	APSIESEETKVAR	13	Crot(K)	_APSIESEETK(cr)VAR_	Unigene0034130	Tetratricopeptide repeat (TPR)-like superfamily protein, putative isoform 1 OS=Theobroma cacao GN=TCM_021896 PE=4 SV=1	2	742.883	-0.0015408	2.1237e-15	151.7	1
786	APSSTYLNVSR	11	Unmodified	_APSSTYLNVSR_	Unigene0020731	Translational elongation factor 1 subunit Bbeta family protein OS=Populus trichocarpa GN=POPTR_0012s09840g PE=3 SV=2	2	597.809	-0.83418	3.3509e-06	121.68	1
787	APTSEAGLAPACK	13	Unmodified	_APTSEAGLAPACK_	Unigene0035035	BnaC07g43940D protein OS=Brassica napus GN=BnaC07g43940D PE=4 SV=1	2	636.816	-0.05196	0.00036821	103.97	1
788	APTSEAGLAPACKDTCFGELR	21	Crot(K)	_APTSEAGLAPACK(cr)DTCFGELR_	Unigene0035035	BnaC07g43940D protein OS=Brassica napus GN=BnaC07g43940D PE=4 SV=1	2	1160.04	-0.16554	1.1087e-29	148.2	1
789	APVVTKDSWK	10	Crot(K)	_APVVTK(cr)DSWK_	Unigene0019184	Thioredoxin superfamily protein OS=Theobroma cacao GN=TCM_046998 PE=4 SV=1	2	599.827	0.96778	0.00069469	91.549	1
790	APWDIKDDEHEIK	13	Unmodified	_APWDIKDDEHEIK_	Unigene0012669	Small heat shock protein isoform 2 OS=Theobroma cacao GN=TCM_015499 PE=3 SV=1	3	532.595	-0.4574	7.7277e-05	97.69	2
791	APWDIKDDEHEIK	13	Unmodified	_APWDIKDDEHEIK_	Unigene0012669	Small heat shock protein isoform 2 OS=Theobroma cacao GN=TCM_015499 PE=3 SV=1	4	399.698	-0.42486	4.605e-07	117.93	2
792	APWDIKDDEHEIK	13	Unmodified	_APWDIKDDEHEIK_	Unigene0012669	Small heat shock protein isoform 2 OS=Theobroma cacao GN=TCM_015499 PE=3 SV=1	2	798.389	-0.21808	3.5861e-21	165.78	1
793	APWDIKDDEHEIK	13	Unmodified	_APWDIKDDEHEIK_	Unigene0012669	Small heat shock protein isoform 2 OS=Theobroma cacao GN=TCM_015499 PE=3 SV=1	3	532.595	-1.3105	4.8426e-07	122.52	1
794	APWDIKDDEHEIK	13	Unmodified	_APWDIKDDEHEIK_	Unigene0012669	Small heat shock protein isoform 2 OS=Theobroma cacao GN=TCM_015499 PE=3 SV=1	2	798.389	0.18637	1.3954e-05	118.52	1
795	APWDIKDDEHEIK	13	Unmodified	_APWDIKDDEHEIK_	Unigene0012669	Small heat shock protein isoform 2 OS=Theobroma cacao GN=TCM_015499 PE=3 SV=1	4	399.698	-0.5828	0.02044	43.761	1
796	APWDIKDDEHEIK	13	Crot(K)	_APWDIK(cr)DDEHEIK_	Unigene0012669	Small heat shock protein isoform 2 OS=Theobroma cacao GN=TCM_015499 PE=3 SV=1	3	555.27	2.0337	6.5865e-05	95.98	1
797	APWDIKDDEHEIK	13	Crot(K)	_APWDIK(cr)DDEHEIK_	Unigene0012669	Small heat shock protein isoform 2 OS=Theobroma cacao GN=TCM_015499 PE=3 SV=1	3	555.27	-0.30956	2.9734e-05	102.73	3
798	APWDIKDDEHEIK	13	Crot(K)	_APWDIK(cr)DDEHEIK_	Unigene0012669	Small heat shock protein isoform 2 OS=Theobroma cacao GN=TCM_015499 PE=3 SV=1	2	832.402	-0.77314	1.9383e-22	171.21	2
799	APWDIKDDEHEIK	13	Crot(K)	_APWDIK(cr)DDEHEIK_	Unigene0012669	Small heat shock protein isoform 2 OS=Theobroma cacao GN=TCM_015499 PE=3 SV=1	2	832.402	-0.50664	1.3686e-29	188.12	1
800	APWDIKDDEHEIK	13	Crot(K)	_APWDIK(cr)DDEHEIK_	Unigene0012669	Small heat shock protein isoform 2 OS=Theobroma cacao GN=TCM_015499 PE=3 SV=1	2	832.402	0.19745	4.6637e-06	114.31	1
801	APWDIKDDEHEIKMR	15	Oxidation (M),Crot(K)	_APWDIKDDEHEIK(cr)M(ox)R_	Unigene0012669	Small heat shock protein isoform 2 OS=Theobroma cacao GN=TCM_015499 PE=3 SV=1	3	656.316	-0.51998	2.3436e-06	99.711	1
802	APWDIKDDEHEIKMR	15	Crot(K)	_APWDIKDDEHEIK(cr)MR_	Unigene0012669	Small heat shock protein isoform 2 OS=Theobroma cacao GN=TCM_015499 PE=3 SV=1	4	488.49	1.5433	4.1449e-08	114.64	1
803	APWLEPLR	8	Unmodified	_APWLEPLR_	Unigene0037917	Photosystem II CP43 chlorophyll apoprotein (Fragment) OS=Flagellaria indica GN=psbC PE=4 SV=1	2	491.279	-0.04221	0.0089818	108.46	1
804	APYGEAFFHKPAGR	14	Crot(K)	_APYGEAFFHK(cr)PAGR_	Unigene0029502	Esterase, putative isoform 2 OS=Theobroma cacao GN=TCM_016994 PE=4 SV=1	3	539.272	0.29112	0.0055112	49.298	2
805	APYGEAFFHKPAGR	14	Unmodified	_APYGEAFFHKPAGR_	Unigene0029502	Esterase, putative isoform 2 OS=Theobroma cacao GN=TCM_016994 PE=4 SV=1	4	387.699	-0.0039067	0.023696	41.825	1
806	APYGEAFFHKPAGR	14	Unmodified	_APYGEAFFHKPAGR_	Unigene0029502	Esterase, putative isoform 2 OS=Theobroma cacao GN=TCM_016994 PE=4 SV=1	3	516.597	0.5476	0.0025228	62.162	1
807	AQAEAEGKTVEAK	13	Crot(K)	_AQAEAEGK(cr)TVEAK_	Unigene0037364	60S ribosomal protein L7a (Fragment) OS=Cajanus cajan GN=KK1_021993 PE=4 SV=1	2	700.357	1.0612	0.00023694	94.09	1
808	AQAEAEGKTVEAK	13	Crot(K)	_AQAEAEGK(cr)TVEAK_	Unigene0037364	60S ribosomal protein L7a (Fragment) OS=Cajanus cajan GN=KK1_021993 PE=4 SV=1	2	700.357	1.1476	1.2855e-06	117.63	1
809	AQAEAEGKTVEAK	13	Crot(K)	_AQAEAEGK(cr)TVEAK_	Unigene0037364	60S ribosomal protein L7a (Fragment) OS=Cajanus cajan GN=KK1_021993 PE=4 SV=1	2	700.357	-0.12159	3.396e-10	135.91	2
810	AQAEAEGKTVEAK	13	Crot(K)	_AQAEAEGK(cr)TVEAK_	Unigene0037364	60S ribosomal protein L7a (Fragment) OS=Cajanus cajan GN=KK1_021993 PE=4 SV=1	3	467.24	-0.82907	1.0896e-05	110.51	1
811	AQAEAEGKTVEAK	13	Crot(K)	_AQAEAEGK(cr)TVEAK_	Unigene0037364	60S ribosomal protein L7a (Fragment) OS=Cajanus cajan GN=KK1_021993 PE=4 SV=1	2	700.357	-0.18282	1.0805e-06	119.79	1
812	AQAETDNELKR	11	Crot(K)	_AQAETDNELK(cr)R_	Unigene0001232	Embryo defective 3012, putative isoform 1 OS=Theobroma cacao GN=TCM_016967 PE=4 SV=1	2	671.834	0.91282	1.9756e-06	117.25	1
813	AQAGDKR	7	Crot(K)	_AQAGDK(cr)R_	Unigene0016210	Oxygen-evolving enhancer protein 2 OS=Morus notabilis GN=L484_013312 PE=4 SV=1	2	407.214	2.9475	0.037043	79.116	1
814	AQAGDKR	7	Crot(K)	_AQAGDK(cr)R_	Unigene0016210	Oxygen-evolving enhancer protein 2 OS=Morus notabilis GN=L484_013312 PE=4 SV=1	2	407.214	2.3839	0.0038511	128.57	2
815	AQASALEKHAAANCK	15	Crot(K)	_AQASALEK(cr)HAAANCK_	Unigene0029490	Malate dehydrogenase OS=Morus notabilis GN=L484_021433 PE=3 SV=1	3	546.607	-0.14106	1.1941e-06	103.83	1
816	AQASALEKHAAANCK	15	Crot(K)	_AQASALEK(cr)HAAANCK_	Unigene0029490	Malate dehydrogenase OS=Morus notabilis GN=L484_021433 PE=3 SV=1	2	819.407	0.016677	5.3371e-52	226.09	1
817	AQASALEKHAAANCK	15	Crot(K)	_AQASALEK(cr)HAAANCK_	Unigene0029490	Malate dehydrogenase OS=Morus notabilis GN=L484_021433 PE=3 SV=1	3	546.607	-0.45433	1.633e-08	121.24	1
818	AQASALEKHAAANCK	15	Crot(K)	_AQASALEK(cr)HAAANCK_	Unigene0029490	Malate dehydrogenase OS=Morus notabilis GN=L484_021433 PE=3 SV=1	2	819.407	-1.6181	5.9061e-12	143.93	1
819	AQDNQIQGKEQMK	13	Oxidation (M),Crot(K)	_AQDNQIQGK(cr)EQM(ox)K_	Unigene0025791	Endoplasmic reticulum, plasma membrane, vacuole, EF-Hand 1, calcium-binding site, Nicastrin isoform 2 OS=Theobroma cacao GN=TCM_041356 PE=4 SV=1	2	801.383	1.1552	1.7673e-10	135.04	1
820	AQDNQIQGKEQMK	13	Crot(K)	_AQDNQIQGK(cr)EQMK_	Unigene0025791	Endoplasmic reticulum, plasma membrane, vacuole, EF-Hand 1, calcium-binding site, Nicastrin isoform 2 OS=Theobroma cacao GN=TCM_041356 PE=4 SV=1	2	793.386	0.0020664	1.4663e-22	173.44	1
821	AQEELVKVAK	10	Crot(K)	_AQEELVK(cr)VAK_	Unigene0027817	Phosphoenolpyruvate carboxylase OS=Hevea brasiliensis GN=PPC1 PE=2 SV=1	2	591.84		0.013873	64.103	1
822	AQEELVKVAK	10	Crot(K)	_AQEELVK(cr)VAK_	Unigene0027817	Phosphoenolpyruvate carboxylase OS=Hevea brasiliensis GN=PPC1 PE=2 SV=1	2	591.84	-1.7879	0.00275	78.342	1
823	AQEEVKR	7	Crot(K)	_AQEEVK(cr)R_	Unigene0016739	Regulatory particle triple-A ATPase 3 isoform 1 OS=Theobroma cacao GN=TCM_044169 PE=3 SV=1	2	464.248	0.44416	0.022922	87.323	1
824	AQEIAEKAR	9	Crot(K)	_AQEIAEK(cr)AR_	Unigene0031577	2,3-bisphosphoglycerate-independent phosphoglycerate mutase OS=Morus notabilis GN=L484_022764 PE=4 SV=1	2	542.293	-0.11459	0.0018066	91.867	1
825	AQEIAEKAR	9	Crot(K)	_AQEIAEK(cr)AR_	Unigene0031577	2,3-bisphosphoglycerate-independent phosphoglycerate mutase OS=Morus notabilis GN=L484_022764 PE=4 SV=1	2	542.293	0.81421	0.00068698	103.55	1
826	AQFDDGKVLAVK	12	Crot(K)	_AQFDDGK(cr)VLAVK_	Unigene0009566	Strubbelig-receptor family 6 OS=Theobroma cacao GN=TCM_029265 PE=4 SV=1	2	679.869	-2.494	0.03171	48.568	1
827	AQGDADSALDR	11	Unmodified	_AQGDADSALDR_	Unigene0043876	40S ribosomal protein S21 OS=Hevea brasiliensis GN=RPS21A PE=2 SV=1	2	559.757	-0.31875	0.014611	74.237	1
828	AQGPTNQNFDR	11	Unmodified	_AQGPTNQNFDR_	Unigene0003907	Subtilisin-like serine protease OS=Carica papaya PE=2 SV=1	2	624.292	0.14915	0.00027806	105.13	1
829	AQHVYASISDAKCR	14	Crot(K)	_AQHVYASISDAK(cr)CR_	Unigene0033357	SEC7-like guanine nucleotide exchange family protein OS=Theobroma cacao GN=TCM_005494 PE=4 SV=1	3	558.607	-0.76765	9.763e-05	80.746	1
830	AQKASTNALESEIEK	15	Crot(K)	_AQK(cr)ASTNALESEIEK_	Unigene0016388	Myosin-1 OS=Gossypium arboreum GN=F383_05776 PE=4 SV=1	2	843.931	-0.030298	4.684e-17	159.22	1
831	AQKAYANALESEVEK	15	Crot(K)	_AQK(cr)AYANALESEVEK_	Unigene0016388	Myosin-1 OS=Gossypium arboreum GN=F383_05776 PE=4 SV=1	2	859.933	1.3949	1.7818e-11	136.57	1
832	AQLALEKGEEDLAR	14	Crot(K)	_AQLALEK(cr)GEEDLAR_	Unigene0024948	Plastid transcriptionally active 4 OS=Theobroma cacao GN=TCM_019920 PE=4 SV=1	2	805.923	-1.927	1.287e-05	107.35	1
833	AQLEEDPIVHR	11	Unmodified	_AQLEEDPIVHR_	Unigene0006043	26S proteasome non-ATPase regulatory subunit 11 OS=Theobroma cacao GN=TCM_011635 PE=4 SV=1	3	436.23	0.38263	0.023371	48.188	1
834	AQLEVAKAR	9	Crot(K)	_AQLEVAK(cr)AR_	Unigene0025451	Golgin subfamily A member 3 isoform 2 OS=Theobroma cacao GN=TCM_033844 PE=4 SV=1	2	527.306	-0.74463	0.054986	48.091	1
835	AQLGEIFELDR	11	Unmodified	_AQLGEIFELDR_	Unigene0015998	Chlorophyll-A binding protein P5 (Fragment) OS=Tetracera asiatica GN=psbB PE=4 SV=1	2	645.838	-0.91687	0.0028034	89.356	1
836	AQNEMAMEFNKQLK	14	Oxidation (M),Crot(K)	_AQNEMAM(ox)EFNK(cr)QLK_	Unigene0029502	Esterase, putative isoform 2 OS=Theobroma cacao GN=TCM_016994 PE=4 SV=1	2	883.416	-0.19457	1.7794e-16	156.08	1
837	AQNEMAMEFNKQLK	14	Oxidation (M),Crot(K)	_AQNEM(ox)AMEFNK(cr)QLK_	Unigene0029502	Esterase, putative isoform 2 OS=Theobroma cacao GN=TCM_016994 PE=4 SV=1	2	883.416	3.0321	0.00011452	81.185	1
838	AQNEMAMEFNKQLK	14	Oxidation (M),Crot(K)	_AQNEMAM(ox)EFNK(cr)QLK_	Unigene0029502	Esterase, putative isoform 2 OS=Theobroma cacao GN=TCM_016994 PE=4 SV=1	2	883.416	-0.1963	1.1724e-07	121.24	1
839	AQNIESAKSR	10	Crot(K)	_AQNIESAK(cr)SR_	Unigene0026279	E3 ubiquitin-protein ligase CHFR OS=Gossypium arboreum GN=F383_18321 PE=4 SV=1	2	586.307	1.885	0.00082108	90.05	1
840	AQQVQDGVNAPKK	13	Crot(K)	_AQQVQDGVNAPK(cr)K_	Unigene0020697	Valyl-tRNA synthetase / valine--tRNA ligase (VALRS) isoform 1 OS=Theobroma cacao GN=TCM_039322 PE=3 SV=1	2	725.886	1.5641	3.8764e-06	114.72	1
841	AQVVEEKTK	9	Crot(K)	_AQVVEEK(cr)TK_	Unigene0022043	Kunitz-type trypsin inhibitor B3 OS=Populus nigra PE=2 SV=1	2	550.303	0.82888	0.028112	58.699	1
844	AQYWVKELQK	10	Crot(K)	_AQYWVK(cr)ELQK_	Unigene0004297	Ras-related small GTP-binding family protein isoform 1 OS=Theobroma cacao GN=TCM_043259 PE=4 SV=1	2	680.867	2.5249	0.0017222	81.335	1
845	ARPDPELKK	9	Crot(K)	_ARPDPELK(cr)K_	Unigene0031403	Multifunctional protein 2 OS=Theobroma cacao GN=TCM_021238 PE=3 SV=1	2	561.319	0.35224	0.056403	77.662	1
846	ARPEEVPEVCR	11	Unmodified	_ARPEEVPEVCR_	Unigene0037522	Desacetoxyvindoline 4-hydroxylase, putative OS=Ricinus communis GN=RCOM_0293390 PE=3 SV=1	2	671.333	-0.44045	0.019892	78.964	1
847	ARPYLVESTSGSR	13	Unmodified	_ARPYLVESTSGSR_	Unigene0010009	Prohibitin, putative OS=Ricinus communis GN=RCOM_1171660 PE=4 SV=1	2	711.87	0.27373	0.016872	76.759	1
848	ASALIQHEWR	10	Unmodified	_ASALIQHEWR_	Unigene0009893	Mitochondrial outer membrane porin of 36 kDa OS=Gossypium arboreum GN=F383_17808 PE=4 SV=1	3	404.216	-0.66974	0.0065105	63.624	1
849	ASALIQHEWRPR	12	Unmodified	_ASALIQHEWRPR_	Unigene0009893	Mitochondrial outer membrane porin of 36 kDa OS=Gossypium arboreum GN=F383_17808 PE=4 SV=1	3	488.6	0.07718	9.6633e-19	164.04	1
850	ASALIQHEWRPR	12	Unmodified	_ASALIQHEWRPR_	Unigene0009893	Mitochondrial outer membrane porin of 36 kDa OS=Gossypium arboreum GN=F383_17808 PE=4 SV=1	2	732.397	0.65119	4.8172e-09	134.49	1
851	ASAMGKNVSNAK	12	Oxidation (M),Crot(K)	_ASAM(ox)GK(cr)NVSNAK_	Unigene0024555	Proteasome subunit alpha type OS=Musa acuminata subsp. malaccensis PE=3 SV=1	2	631.314	-1.2343	0.029223	43.761	1
852	ASCISFKDSACR	12	Crot(K)	_ASCISFK(cr)DSACR_	Unigene0054391	Alpha-1,4-glucan-protein synthase [UDP-forming], putative OS=Ricinus communis GN=RCOM_1620190 PE=4 SV=1	2	735.329	-0.74321	5.2202e-07	126.12	1
853	ASCISFKDSACR	12	Crot(K)	_ASCISFK(cr)DSACR_	Unigene0054391	Alpha-1,4-glucan-protein synthase [UDP-forming], putative OS=Ricinus communis GN=RCOM_1620190 PE=4 SV=1	2	735.329	-0.80655	6.1695e-05	107.12	1
854	ASCISFKDSACR	12	Crot(K)	_ASCISFK(cr)DSACR_	Unigene0054391	Alpha-1,4-glucan-protein synthase [UDP-forming], putative OS=Ricinus communis GN=RCOM_1620190 PE=4 SV=1	2	735.329	-2.2023	0.013626	59.227	1
855	ASDFGLMKIDNK	12	Crot(K)	_ASDFGLMK(cr)IDNK_	Unigene0022548	Glucose-1-phosphate adenylyltransferase OS=Morus notabilis GN=L484_007339 PE=3 SV=1	2	703.853	-0.46819	4.5392e-05	109.2	1
856	ASDKITK	7	Crot(K)	_ASDK(cr)ITK_	Unigene0005467	Proteasome subunit beta type OS=Theobroma cacao GN=TCM_036772 PE=3 SV=1	2	415.735	-0.62654	0.0024629	110.81	1
857	ASDKYDILMK	10	Oxidation (M),Crot(K)	_ASDK(cr)YDILM(ox)K_	Unigene0022109	Sieve element occlusion e, putative OS=Theobroma cacao GN=TCM_014515 PE=4 SV=1	2	634.316	1.7502	0.0084111	60.305	1
858	ASDKYDILMK	10	Oxidation (M),Crot(K)	_ASDK(cr)YDILM(ox)K_	Unigene0022109	Sieve element occlusion e, putative OS=Theobroma cacao GN=TCM_014515 PE=4 SV=1	2	634.316	1.2854	0.00091742	80.834	1
859	ASDPKVHEFEEVVK	14	Acetyl (Protein N-term),Crot(K)	_(ac)ASDPK(cr)VHEFEEVVK_	Unigene0038607	Cytochrome b5 isoform 1 OS=Morus notabilis GN=L484_001660 PE=3 SV=1	2	862.431	1.7759	1.3288e-05	107.7	1
860	ASEAGEKEK	9	Crot(K)	_ASEAGEK(cr)EK_	Unigene0035542	At5g13560 OS=Arabidopsis thaliana GN=At5g13560 PE=1 SV=1	2	508.748	-1.0469	0.008938	72.478	1
861	ASEAGEKEK	9	Crot(K)	_ASEAGEK(cr)EK_	Unigene0035542	At5g13560 OS=Arabidopsis thaliana GN=At5g13560 PE=1 SV=1	2	508.748	0.17009	0.0037815	81.099	1
862	ASEEFDPLLKR	11	Crot(K)	_ASEEFDPLLK(cr)R_	Unigene0048560	Protein binding protein, putative OS=Ricinus communis GN=RCOM_0342940 PE=4 SV=1	2	686.859		1.2326e-14	141.1	1
863	ASELTTLLENR	11	Unmodified	_ASELTTLLENR_	Unigene0003580	ATP synthase subunit alpha OS=Cannabis sativa GN=atp1 PE=3 SV=1	2	623.836		1.2047e-13	138.99	1
864	ASEMLAYAHETQHEKIIR	18	Crot(K)	_ASEMLAYAHETQHEK(cr)IIR_	Unigene0025695	26S proteasome regulatory complex, non-ATPase subcomplex, Rpn2/Psmd1 subunit OS=Theobroma cacao GN=TCM_046762 PE=4 SV=1	3	732.369	-2.4241	0.00010117	73.057	1
865	ASESKVK	7	Crot(K)	_ASESK(cr)VK_	Unigene0016388	Myosin-1 OS=Gossypium arboreum GN=F383_05776 PE=4 SV=1	2	408.727		0.036501	69.998	1
866	ASFEEQVKER	10	Crot(K)	_ASFEEQVK(cr)ER_	Unigene0002692	#N/A	2	645.82	0.61129	2.4588e-06	124.67	1
867	ASFEQAPPGDAKAGEK	16	Acetyl (Protein N-term),Crot(K)	_(ac)ASFEQAPPGDAK(cr)AGEK_	Unigene0002415	Cytochrome c OS=Gossypium arboreum GN=F383_13819 PE=3 SV=1	2	856.91	0.84282	7.0543e-06	89.311	2
868	ASGDYAIVISHNPDNDTTR	19	Unmodified	_ASGDYAIVISHNPDNDTTR_	Unigene0030558	Ribosomal protein L2 OS=Populus trichocarpa GN=POPTR_0005s11780g PE=2 SV=1	3	682.656	0.97518	3.7462e-19	139.39	1
869	ASGEEVEATKSQLSEHQTR	19	Crot(K)	_ASGEEVEATK(cr)SQLSEHQTR_	Unigene0016388	Myosin-1 OS=Gossypium arboreum GN=F383_05776 PE=4 SV=1	3	719.014	-0.02793	4.1737e-19	132.62	1
870	ASGEEVEATKSQLSEHQTR	19	Crot(K)	_ASGEEVEATK(cr)SQLSEHQTR_	Unigene0016388	Myosin-1 OS=Gossypium arboreum GN=F383_05776 PE=4 SV=1	3	719.014	0.63837	2.9787e-24	152.01	1
871	ASGNDEYLK	9	Unmodified	_ASGNDEYLK_	Unigene0000293	Endoglucanase (Fragment) OS=Sambucus nigra PE=2 SV=1	2	498.735	2.7048	0.0103	90.15	1
872	ASGNSPGVCGVYR	13	Unmodified	_ASGNSPGVCGVYR_	Unigene0022370	Papaya proteinase 4 OS=Carica papaya PE=1 SV=3	2	662.309	-0.47453	5.9048e-05	113.24	1
873	ASGPKCPVTGK	11	Crot(K)	_ASGPK(cr)CPVTGK_	Unigene0018176	60S ribosomal protein L34 OS=Nicotiana tabacum GN=RPL34 PE=2 SV=1	2	585.303	3.2693	0.05013	46.34	1
874	ASGTYKR	7	Crot(K)	_ASGTYK(cr)R_	Unigene0002975	Adenosine kinase isoform 1 OS=Capsicum annuum GN=ADK1 PE=2 SV=1	2	425.725	-0.065176	0.0098929	102.71	1
875	ASGTYKR	7	Crot(K)	_ASGTYK(cr)R_	Unigene0002975	Adenosine kinase isoform 1 OS=Capsicum annuum GN=ADK1 PE=2 SV=1	2	425.725	-0.34817	0.0027154	116.54	2
876	ASGVDYSSVVK	11	Unmodified	_ASGVDYSSVVK_	Unigene0019083	Endoribonuclease L-PSP family protein OS=Theobroma cacao GN=TCM_030883 PE=4 SV=1	2	556.285		0.012249	69.261	1
877	ASGVGEGEVVSNK	13	Acetyl (Protein N-term)	_(ac)ASGVGEGEVVSNK_	Unigene0031368	Zinc-binding dehydrogenase family protein isoform 1 OS=Theobroma cacao GN=TCM_019784 PE=4 SV=1	2	637.815	0.40047	0.0019969	74.133	1
878	ASHAGSWYTDNPK	13	Unmodified	_ASHAGSWYTDNPK_	Unigene0011212	Protein MEMO1 OS=Gossypium arboreum GN=F383_23020 PE=3 SV=1	3	478.553	0.44144	0.04684	40.093	1
879	ASIEAELKK	9	Crot(K)	_ASIEAELK(cr)K_	Unigene0020560	Remorin, putative OS=Ricinus communis GN=RCOM_1496040 PE=4 SV=1	2	528.8	1.2774	0.0039877	90.696	1
880	ASIEAELKK	9	Crot(K)	_ASIEAELK(cr)K_	Unigene0020560	Remorin, putative OS=Ricinus communis GN=RCOM_1496040 PE=4 SV=1	2	528.8	-0.3499	0.0010606	108.57	1
881	ASIEKGIK	8	Crot(K)	_ASIEK(cr)GIK_	Unigene0003126	Malate dehydrogenase OS=Theobroma cacao GN=TCM_031715 PE=3 SV=1	2	457.271	0.7495	0.016773	73.665	1
882	ASIEKGIK	8	Crot(K)	_ASIEK(cr)GIK_	Unigene0003126	Malate dehydrogenase OS=Theobroma cacao GN=TCM_031715 PE=3 SV=1	2	457.271	0.76704	0.013657	76.478	1
883	ASIEKGVAFAQK	12	Crot(K)	_ASIEK(cr)GVAFAQK_	Unigene0008547	Malate dehydrogenase OS=Theobroma cacao GN=TCM_014018 PE=4 SV=1	3	439.578	1.1283	0.00033177	81.625	1
884	ASIEKGVAFAQK	12	Crot(K)	_ASIEK(cr)GVAFAQK_	Unigene0008547	Malate dehydrogenase OS=Theobroma cacao GN=TCM_014018 PE=4 SV=1	2	658.864	1.0015	3.953e-10	135.1	1
885	ASIEKGVAFAQK	12	Crot(K)	_ASIEK(cr)GVAFAQK_	Unigene0008547	Malate dehydrogenase OS=Theobroma cacao GN=TCM_014018 PE=4 SV=1	2	658.864	-2.5842	3.1605e-10	137.6	1
886	ASITPGTVLIILAGR	15	Unmodified	_ASITPGTVLIILAGR_	Unigene0027751	60S ribosomal protein L6 OS=Ricinus communis GN=RCOM_1526800 PE=3 SV=1	3	494.64	-0.064756	1.6413e-05	89.992	1
887	ASITPGTVLIILAGR	15	Unmodified	_ASITPGTVLIILAGR_	Unigene0027751	60S ribosomal protein L6 OS=Ricinus communis GN=RCOM_1526800 PE=3 SV=1	2	741.456	-0.11963	0.0042693	67.136	1
888	ASIWKQMVDAGIK	13	Crot(K)	_ASIWK(cr)QMVDAGIK_	Unigene0029556	Cobalamin-independent synthase family protein isoform 1 OS=Theobroma cacao GN=TCM_041152 PE=3 SV=1	2	757.905	0.98175	0.00076059	80.96	1
889	ASKDDLEK	8	Crot(K)	_ASK(cr)DDLEK_	Unigene0038407	Mitochondrial-processing peptidase subunit beta, mitochondrial, putative OS=Theobroma cacao GN=TCM_046923 PE=3 SV=1	2	487.245	0.24218	0.017251	73.233	1
890	ASKEHFR	7	Crot(K)	_ASK(cr)EHFR_	Unigene0025150	Aminopeptidase P1 isoform 2 OS=Theobroma cacao GN=TCM_000440 PE=3 SV=1	2	471.743	-0.66043	0.0016499	113.5	1
891	ASKGAPEQILTLCNAK	16	Crot(K)	_ASK(cr)GAPEQILTLCNAK_	Unigene0023844	Plasma membrane ATPase OS=Theobroma cacao GN=TCM_039126 PE=3 SV=1	2	884.967	-1.0928	0.0034365	61.495	1
892	ASKIIGVDLNPEK	13	Crot(K)	_ASK(cr)IIGVDLNPEK_	Unigene0034239	GroES-like zinc-binding dehydrogenase family protein isoform 3 OS=Theobroma cacao GN=TCM_034862 PE=3 SV=1	2	726.409	0.52609	0.00033487	90.759	1
893	ASKIMQQR	8	Oxidation (M),Crot(K)	_ASK(cr)IM(ox)QQR_	Unigene0018949	Thioredoxin reductase OS=Theobroma cacao GN=TCM_000987 PE=3 SV=1	2	523.277	-0.34692	0.0027019	89.355	1
894	ASKIMQQR	8	Crot(K)	_ASK(cr)IMQQR_	Unigene0018949	Thioredoxin reductase OS=Theobroma cacao GN=TCM_000987 PE=3 SV=1	2	515.279	-0.16155	0.00071023	126.52	1
895	ASKLHQLQSK	10	Acetyl (Protein N-term),Crot(K)	_(ac)ASK(cr)LHQLQSK_	Unigene0001492	Transcription initiation factor TFIID subunit taf73 OS=Gossypium arboreum GN=F383_14350 PE=4 SV=1	2	625.349	1.4223	1.0639e-12	167.84	1
896	ASKNIDWEGMAK	12	Oxidation (M),Crot(K)	_ASK(cr)NIDWEGM(ox)AK_	Unigene0051735	Putative ATP synthase subunit d, mitochondrial-like OS=Solanum chacoense PE=4 SV=1	2	717.34	1.3607	7.1766e-05	97.957	1
897	ASKNIDWEGMAK	12	Oxidation (M),Crot(K)	_ASK(cr)NIDWEGM(ox)AK_	Unigene0051735	Putative ATP synthase subunit d, mitochondrial-like OS=Solanum chacoense PE=4 SV=1	2	717.34	-0.16796	0.00091234	77.279	1
898	ASKNIDWEGMAK	12	Crot(K)	_ASK(cr)NIDWEGMAK_	Unigene0051735	Putative ATP synthase subunit d, mitochondrial-like OS=Solanum chacoense PE=4 SV=1	2	709.343	0.41165	0.0027587	73.36	1
899	ASKNIDWEGMAK	12	Crot(K)	_ASK(cr)NIDWEGMAK_	Unigene0051735	Putative ATP synthase subunit d, mitochondrial-like OS=Solanum chacoense PE=4 SV=1	2	709.343	0.30531	0.0042437	66.708	1
900	ASKVGEFR	8	Crot(K)	_ASK(cr)VGEFR_	Unigene0022439	Class II aminoacyl-tRNA and biotin synthetases superfamily protein isoform 1 OS=Theobroma cacao GN=TCM_015963 PE=3 SV=1	2	481.259		0.032632	64.711	1
905	ASLVNDVDDVEK	12	Unmodified	_ASLVNDVDDVEK_	Unigene0025284	Soluble inorganic pyrophosphatase 1, chloroplastic-like protein OS=Gossypium arboreum GN=F383_18999 PE=4 SV=1	2	652.322	-3.2521	0.020778	67.118	1
906	ASLVNDVDDVEK	12	Unmodified	_ASLVNDVDDVEK_	Unigene0025284	Soluble inorganic pyrophosphatase 1, chloroplastic-like protein OS=Gossypium arboreum GN=F383_18999 PE=4 SV=1	2	652.322	-1.7067	0.020778	67.118	1
907	ASMENGVLTVTVPK	14	Oxidation (M)	_ASM(ox)ENGVLTVTVPK_	Unigene0037596	17.5 kDa class I heat shock protein OS=Carica papaya PE=2 SV=1	2	731.385	0.49439	0.0086949	59.634	1
908	ASMENGVLTVTVPK	14	Unmodified	_ASMENGVLTVTVPK_	Unigene0037596	17.5 kDa class I heat shock protein OS=Carica papaya PE=2 SV=1	2	723.387	0.18993	0.00041984	92.265	1
909	ASMENGVLTVTVPK	14	Unmodified	_ASMENGVLTVTVPK_	Unigene0037596	17.5 kDa class I heat shock protein OS=Carica papaya PE=2 SV=1	2	723.387	-0.38747	0.0021037	78.69	1
910	ASMENGVLTVTVPKAEAK	18	Oxidation (M),Crot(K)	_ASM(ox)ENGVLTVTVPK(cr)AEAK_	Unigene0037596	17.5 kDa class I heat shock protein OS=Carica papaya PE=2 SV=1	2	965.004	0.20684	6.3036e-12	123.63	1
911	ASMENGVLTVTVPKAEAK	18	Crot(K)	_ASMENGVLTVTVPK(cr)AEAK_	Unigene0037596	17.5 kDa class I heat shock protein OS=Carica papaya PE=2 SV=1	2	957.006	-0.46922	6.8997e-20	148.52	1
912	ASMENGVLTVTVPKAEAK	18	Crot(K)	_ASMENGVLTVTVPK(cr)AEAK_	Unigene0037596	17.5 kDa class I heat shock protein OS=Carica papaya PE=2 SV=1	3	638.34	0.38386	0.01609	42.265	1
913	ASMENGVLTVTVPKAEVK	18	Oxidation (M),Crot(K)	_ASM(ox)ENGVLTVTVPK(cr)AEVK_	Unigene0032334	17.5 kDa class I heat shock protein OS=Carica papaya PE=2 SV=1	2	979.019	0.70276	2.1514e-46	204.23	1
914	ASMENGVLTVTVPKAEVK	18	Oxidation (M),Crot(K)	_ASM(ox)ENGVLTVTVPK(cr)AEVK_	Unigene0032334	17.5 kDa class I heat shock protein OS=Carica papaya PE=2 SV=1	3	653.015	1.1115	6.2222e-10	110.77	1
915	ASMENGVLTVTVPKAEVK	18	Oxidation (M),Crot(K)	_ASM(ox)ENGVLTVTVPK(cr)AEVK_	Unigene0032334	17.5 kDa class I heat shock protein OS=Carica papaya PE=2 SV=1	2	979.019	1.8866	9.0948e-13	130.09	1
916	ASMENGVLTVTVPKAEVK	18	Crot(K)	_ASMENGVLTVTVPK(cr)AEVK_	Unigene0032334	17.5 kDa class I heat shock protein OS=Carica papaya PE=2 SV=1	2	971.022	-1.1931	5.6663e-10	110.56	1
917	ASMENGVLTVTVPKAEVK	18	Crot(K)	_ASMENGVLTVTVPK(cr)AEVK_	Unigene0032334	17.5 kDa class I heat shock protein OS=Carica papaya PE=2 SV=1	3	647.684	-0.47248	2.7998e-10	108.96	1
918	ASMENGVLTVTVPKEEVK	18	Oxidation (M),Crot(K)	_ASM(ox)ENGVLTVTVPK(cr)EEVK_	Unigene0022810	HSP20-like chaperones superfamily protein OS=Theobroma cacao GN=TCM_041856 PE=3 SV=1	2	1008.02	0.23777	9.3228e-36	181.94	1
919	ASMENGVLTVTVPKEEVK	18	Oxidation (M),Crot(K)	_ASM(ox)ENGVLTVTVPK(cr)EEVK_	Unigene0022810	HSP20-like chaperones superfamily protein OS=Theobroma cacao GN=TCM_041856 PE=3 SV=1	3	672.35	2.3671	0.039987	43.965	1
920	ASMENGVLTVTVPKEEVK	18	Oxidation (M),Crot(K)	_ASM(ox)ENGVLTVTVPK(cr)EEVK_	Unigene0022810	HSP20-like chaperones superfamily protein OS=Theobroma cacao GN=TCM_041856 PE=3 SV=1	2	1008.02	0.16831	4.4896e-28	178.71	1
921	ASMENGVLTVTVPKEEVK	18	Crot(K)	_ASMENGVLTVTVPK(cr)EEVK_	Unigene0022810	HSP20-like chaperones superfamily protein OS=Theobroma cacao GN=TCM_041856 PE=3 SV=1	3	667.019	-3.1379	0.00013444	70.094	1
922	ASMGGYISSQSVKK	14	Crot(K)	_ASMGGYISSQSVK(cr)K_	Unigene0013000	Proteasome subunit beta type OS=Gossypium raimondii GN=B456_002G192400 PE=3 SV=1	2	755.882	0.34178	0.00041039	81.632	1
923	ASNLEKESDGMAEANLK	17	Crot(K)	_ASNLEK(cr)ESDGMAEANLK_	Unigene0016388	Myosin-1 OS=Gossypium arboreum GN=F383_05776 PE=4 SV=1	2	937.944	-0.36723	7.0017e-27	177.04	1
924	ASNLEKESDGMAEANLK	17	Crot(K)	_ASNLEK(cr)ESDGMAEANLK_	Unigene0016388	Myosin-1 OS=Gossypium arboreum GN=F383_05776 PE=4 SV=1	3	625.632	-0.16607	3.6555e-11	115.73	1
925	ASPDAYEAAIKEQDR	15	Crot(K)	_ASPDAYEAAIK(cr)EQDR_	Unigene0029503	Chorismate mutase 1 OS=Theobroma cacao GN=TCM_018676 PE=4 SV=1	2	866.413	-1.3182	4.4885e-06	99.747	1
926	ASQFDLVKAGLK	12	Crot(K)	_ASQFDLVK(cr)AGLK_	Unigene0025427	Aminoacylase-1 OS=Populus trichocarpa PE=2 SV=1	2	672.88	-0.049325	0.012549	59.976	1
927	ASSGDYANECTKLEK	15	Crot(K)	_ASSGDYANECTK(cr)LEK_	Unigene0002491	BCL-2-associated athanogene 7, putative OS=Theobroma cacao GN=TCM_014934 PE=4 SV=1	2	870.891	0.95125	7.2357e-24	174.59	1
928	ASSLENNDEVAK	12	Unmodified	_ASSLENNDEVAK_	Unigene0034174	OB-fold nucleic acid binding domain-containing protein isoform 3 OS=Theobroma cacao GN=TCM_045490 PE=4 SV=1	2	638.804	-0.68764	0.011875	75.088	1
929	ASSVVKESFSK	11	Crot(K)	_ASSVVK(cr)ESFSK_	Unigene0024986	GrpE protein homolog OS=Theobroma cacao GN=TCM_030793 PE=3 SV=1	2	618.827	2.0737	0.00025994	95.162	1
930	ASTKASSLENNDEVAK	16	Crot(K)	_ASTK(cr)ASSLENNDEVAK_	Unigene0034174	OB-fold nucleic acid binding domain-containing protein isoform 3 OS=Theobroma cacao GN=TCM_045490 PE=4 SV=1	2	866.423	0.84565	2.9461e-05	81.656	1
932	ASTTKEDKPGSGK	13	Acetyl (Protein N-term),Crot(K)	_(ac)ASTTK(cr)EDKPGSGK_	Unigene0024357	Protoporphyrinogen oxidase, chloroplastic/mitochondrial OS=Theobroma cacao GN=TCM_017112 PE=4 SV=1	2	708.354	-0.47794	8.5917e-05	107.99	1
933	ASVEKGQVNCR	11	Crot(K)	_ASVEK(cr)GQVNCR_	Unigene0000273	Pantoate--beta-alanine ligase family protein OS=Populus trichocarpa GN=POPTR_0002s24190g PE=3 SV=2	2	658.325	-0.26472	3.1718e-07	126.71	1
934	ASVPKLNLDDVFEQK	15	Crot(K)	_ASVPK(cr)LNLDDVFEQK_	Unigene0029500	Hypersensitive-induced response protein OS=Carica papaya PE=2 SV=1	2	885.967	0.43401	4.803e-06	98.676	1
935	ASYVAVMKR	9	Crot(K)	_ASYVAVMK(cr)R_	Unigene0036295	Aminopeptidase M1 isoform 2 OS=Theobroma cacao GN=TCM_037335 PE=4 SV=1	2	546.797	1.3712	0.0049389	87.476	1
936	ASYVHNLDTLK	11	Unmodified	_ASYVHNLDTLK_	Unigene0009268	Voltage dependent anion channel 2 OS=Theobroma cacao GN=TCM_000790 PE=4 SV=1	3	420.891	1.6159	0.023877	48.044	1
937	ASYVHNLDTLK	11	Unmodified	_ASYVHNLDTLK_	Unigene0009268	Voltage dependent anion channel 2 OS=Theobroma cacao GN=TCM_000790 PE=4 SV=1	2	630.833	3.2235	7.0081e-05	112.5	1
938	ASYVHNLDTLKR	12	Crot(K)	_ASYVHNLDTLK(cr)R_	Unigene0009268	Voltage dependent anion channel 2 OS=Theobroma cacao GN=TCM_000790 PE=4 SV=1	3	495.6	-0.38925	4.8976e-11	143.42	1
939	ASYVHNLDTLKR	12	Crot(K)	_ASYVHNLDTLK(cr)R_	Unigene0009268	Voltage dependent anion channel 2 OS=Theobroma cacao GN=TCM_000790 PE=4 SV=1	2	742.896	-0.28137	2.0568e-68	267.37	1
940	ASYVHNLDTLKR	12	Crot(K)	_ASYVHNLDTLK(cr)R_	Unigene0009268	Voltage dependent anion channel 2 OS=Theobroma cacao GN=TCM_000790 PE=4 SV=1	3	495.6	0.097147	7.6079e-11	141.13	1
941	ASYVHNLDTLKR	12	Crot(K)	_ASYVHNLDTLK(cr)R_	Unigene0009268	Voltage dependent anion channel 2 OS=Theobroma cacao GN=TCM_000790 PE=4 SV=1	2	742.896		1.3577e-09	117.93	1
942	ASYVHNLDTLKR	12	Crot(K)	_ASYVHNLDTLK(cr)R_	Unigene0009268	Voltage dependent anion channel 2 OS=Theobroma cacao GN=TCM_000790 PE=4 SV=1	3	495.6	0.24698	2.1437e-05	107.65	1
943	ATACMKLEEYQTAK	14	Crot(K)	_ATACMK(cr)LEEYQTAK_	Unigene0026999	Phosphatase-related OS=Theobroma cacao GN=TCM_015274 PE=4 SV=1	2	856.405	-3.1252	5.9697e-08	128.73	1
944	ATAGDTHLGGEDFDNR	16	Unmodified	_ATAGDTHLGGEDFDNR_	Unigene0035254	Heat shock protein, putative OS=Ricinus communis GN=RCOM_1248100 PE=3 SV=1	3	559.248	0.38008	0.0015682	62.813	1
945	ATAGDTHLGGEDFDNR	16	Unmodified	_ATAGDTHLGGEDFDNR_	Unigene0035254	Heat shock protein, putative OS=Ricinus communis GN=RCOM_1248100 PE=3 SV=1	3	559.248	-0.021974	5.7416e-09	117	1
946	ATAGDTHLGGEDFDNR	16	Unmodified	_ATAGDTHLGGEDFDNR_	Unigene0035254	Heat shock protein, putative OS=Ricinus communis GN=RCOM_1248100 PE=3 SV=1	2	838.369	-0.060505	3.2657e-43	209.66	1
947	ATAKVPDAQIITEHPAIR	18	Crot(K)	_ATAK(cr)VPDAQIITEHPAIR_	Unigene0029106	Pyrophosphate--fructose 6-phosphate 1-phosphotransferase subunit alpha OS=Citrus sinensis GN=PFP-ALPHA PE=3 SV=1	3	667.037	2.1962	0.00012926	70.555	1
948	ATDAESTEVILEAALKSATEK	21	Crot(K)	_ATDAESTEVILEAALK(cr)SATEK_	Unigene0023401	Pyruvate kinase OS=Gossypium raimondii GN=B456_005G214000 PE=3 SV=1	3	749.053	0.94603	8.453e-07	78.456	1
949	ATDEGYDVSK	10	Unmodified	_ATDEGYDVSK_	Unigene0005251	Apolipoprotein d, putative OS=Ricinus communis GN=RCOM_0700620 PE=3 SV=1	2	542.743	-0.50132	0.0049503	88.056	1
950	ATDEGYDVSKLHK	13	Crot(K)	_ATDEGYDVSK(cr)LHK_	Unigene0005251	Apolipoprotein d, putative OS=Ricinus communis GN=RCOM_0700620 PE=3 SV=1	3	510.919	-0.60084	0.00019002	84.352	1
951	ATEGPIVCDKNCEK	14	Crot(K)	_ATEGPIVCDK(cr)NCEK_	Unigene0035369	Proteasome subunit beta type OS=Theobroma cacao GN=TCM_017013 PE=3 SV=1	2	844.885	0.17668	1.6714e-11	145.43	2
952	ATGEFTKDENDANK	14	Crot(K)	_ATGEFTK(cr)DENDANK_	Unigene0025220	Coatomer subunit beta OS=Theobroma cacao GN=TCM_036827 PE=4 SV=1	2	804.363	-0.12395	2.2255e-23	176.51	1
953	ATGEFTKDGDDANK	14	Crot(K)	_ATGEFTK(cr)DGDDANK_	Unigene0001183	Coatomer subunit beta OS=Vigna angularis var. angularis GN=Vigan.03G118200 PE=4 SV=1	2	768.844	0.50078	2.5401e-16	158.52	1
954	ATGFPIAKMAAK	12	Crot(K)	_ATGFPIAK(cr)MAAK_	Unigene0037622	Carbamoyl phosphate synthetase B OS=Theobroma cacao GN=TCM_031657 PE=3 SV=1	2	637.352	2.1822	0.015143	58.172	1
956	ATGGNKTK	8	Crot(K)	_ATGGNK(cr)TK_	Unigene0023581	40S ribosomal protein S14, putative OS=Ricinus communis GN=RCOM_0632900 PE=3 SV=1	2	422.73	2.6629	0.023594	67.507	1
957	ATGKIAQIPVSEAYLGR	17	Crot(K)	_ATGK(cr)IAQIPVSEAYLGR_	Unigene0039600	ATP synthase subunit alpha, chloroplastic OS=Carica papaya GN=atpA PE=3 SV=1	2	921.51	-0.4541	3.7682e-14	131.82	1
958	ATGKVVVHPIP	11	Crot(K)	_ATGK(cr)VVVHPIP_	Unigene0002943	Alcohol dehydrogenase, putative OS=Ricinus communis GN=RCOM_0528460 PE=4 SV=1	2	593.353	2.7111	0.0219	55.839	1
959	ATGSAPKK	8	Crot(K)	_ATGSAPK(cr)K_	Unigene0020560	Remorin, putative OS=Ricinus communis GN=RCOM_1496040 PE=4 SV=1	2	414.235	0.61387	0.027081	76.679	1
960	ATGVVLDPVYSGK	13	Unmodified	_ATGVVLDPVYSGK_	Unigene0030460	D-cysteine desulfhydrase isoform 1 OS=Theobroma cacao GN=TCM_013393 PE=4 SV=1	2	653.356	0.79068	0.049957	57.414	1
961	ATHTQEVLGEQGR	13	Unmodified	_ATHTQEVLGEQGR_	Unigene0043563	40S ribosomal protein S3 OS=Coccidioides posadasii RMSCC 3488 GN=CPAG_09529 PE=4 SV=1	3	475.908	0.6059	0.045414	40.477	1
962	ATHTQEVLGEQGR	13	Unmodified	_ATHTQEVLGEQGR_	Unigene0043563	40S ribosomal protein S3 OS=Coccidioides posadasii RMSCC 3488 GN=CPAG_09529 PE=4 SV=1	3	475.908	0.34804	0.011652	51.395	1
963	ATHTQEVLGEQGR	13	Unmodified	_ATHTQEVLGEQGR_	Unigene0043563	40S ribosomal protein S3 OS=Coccidioides posadasii RMSCC 3488 GN=CPAG_09529 PE=4 SV=1	3	475.908	0.70689	0.0097361	54.199	1
964	ATHTQEVLGEQGR	13	Unmodified	_ATHTQEVLGEQGR_	Unigene0043563	40S ribosomal protein S3 OS=Coccidioides posadasii RMSCC 3488 GN=CPAG_09529 PE=4 SV=1	3	475.908	0.84263	3.0291e-05	107.39	1
965	ATHTQEVLGEQGR	13	Unmodified	_ATHTQEVLGEQGR_	Unigene0043563	40S ribosomal protein S3 OS=Coccidioides posadasii RMSCC 3488 GN=CPAG_09529 PE=4 SV=1	2	713.358	-0.029123	0.015951	66.215	1
966	ATKSVAGTMK	10	Oxidation (M),Crot(K)	_ATK(cr)SVAGTM(ox)K_	Unigene0021358	ATP synthase subunit alpha OS=Thalassiosira pseudonana GN=atpA PE=3 SV=1	2	539.284	-2.9146	0.019204	49.06	1
967	ATLKSDGVFR	10	Crot(K)	_ATLK(cr)SDGVFR_	Unigene0015998	Chlorophyll-A binding protein P5 (Fragment) OS=Tetracera asiatica GN=psbB PE=4 SV=1	2	581.317	0.35108	0.024939	56.404	2
968	ATLKSDGVFR	10	Crot(K)	_ATLK(cr)SDGVFR_	Unigene0015998	Chlorophyll-A binding protein P5 (Fragment) OS=Tetracera asiatica GN=psbB PE=4 SV=1	2	581.317	-0.63519	2.3152e-05	112.3	1
969	ATLQKLLSSDEPSLR	15	Crot(K)	_ATLQK(cr)LLSSDEPSLR_	Unigene0035347	Fumarylacetoacetase OS=Theobroma cacao GN=TCM_030354 PE=4 SV=1	2	863.473	2.7948	8.3878e-07	112.17	1
972	ATNEKYENMLDDAK	14	Crot(K)	_ATNEK(cr)YENMLDDAK_	Unigene0029168	ATP binding protein, putative OS=Ricinus communis GN=RCOM_1327430 PE=4 SV=1	2	855.388		0.013857	55.011	1
973	ATQISKK	7	Acetyl (Protein N-term),Crot(K)	_(ac)ATQISK(cr)K_	Unigene0022901	40S ribosomal protein S3-3-like protein OS=Phaseolus vulgaris GN=PHAVU_007G231200g PE=2 SV=1	2	443.256	0.53967	0.0082219	83.313	1
974	ATQLEMESK	9	Oxidation (M)	_ATQLEM(ox)ESK_	Unigene0039785	ATP synthase subunit beta, chloroplastic OS=Carica papaya GN=atpB PE=3 SV=1	2	526.75	1.4659	0.055757	52.725	1
975	ATQLEMESK	9	Unmodified	_ATQLEMESK_	Unigene0039785	ATP synthase subunit beta, chloroplastic OS=Carica papaya GN=atpB PE=3 SV=1	2	518.753	0.44491	0.0098033	90.827	1
976	ATQLEMESKLK	11	Oxidation (M),Crot(K)	_ATQLEM(ox)ESK(cr)LK_	Unigene0039785	ATP synthase subunit beta, chloroplastic OS=Carica papaya GN=atpB PE=3 SV=1	2	681.353	1.0382	2.0869e-05	107.34	1
977	ATQLEMESKLK	11	Crot(K)	_ATQLEMESK(cr)LK_	Unigene0039785	ATP synthase subunit beta, chloroplastic OS=Carica papaya GN=atpB PE=3 SV=1	2	673.355	-0.096619	3.7424e-05	108.35	1
978	ATSAGSKDQEAINFLEK	17	Crot(K)	_ATSAGSK(cr)DQEAINFLEK_	Unigene0012243	Proteasome subunit alpha type OS=Carica papaya PE=2 SV=1	2	938.968	-0.5016	2.4934e-06	87.429	1
979	ATSDPEIWKK	10	Crot(K)	_ATSDPEIWK(cr)K_	Unigene0005388	Pyruvate dehydrogenase E1 component subunit alpha OS=Populus trichocarpa GN=POPTR_0002s18020g PE=2 SV=1	2	621.822	1.6828	0.0086267	73.887	1
980	ATVDMKVK	8	Crot(K)	_ATVDMK(cr)VK_	Unigene0033938	Cyclophilin 38 isoform 1 OS=Theobroma cacao GN=TCM_016868 PE=4 SV=1	2	480.265	-0.73037	0.056604	53.775	1
981	ATVQIAR	7	Unmodified	_ATVQIAR_	Unigene0007167	TolB protein-related isoform 1 OS=Theobroma cacao GN=TCM_004907 PE=4 SV=1	2	379.73	0.016433	0.0074648	114.02	1
982	AVAELLKK	8	Crot(K)	_AVAELLK(cr)K_	Unigene0035342	RNI-like superfamily protein isoform 1 OS=Theobroma cacao GN=TCM_010193 PE=4 SV=1	2	470.297	1.0895	0.01677	81.296	1
983	AVAFHDLSSDAGLKK	15	Acetyl (Protein N-term),Crot(K)	_(ac)AVAFHDLSSDAGLK(cr)K_	Unigene0020731	Translational elongation factor 1 subunit Bbeta family protein OS=Populus trichocarpa GN=POPTR_0012s09840g PE=3 SV=2	2	834.933	-0.9315	6.8934e-33	192.46	1
984	AVAIEVEDAR	10	Unmodified	_AVAIEVEDAR_	Unigene0052190	4-hydroxyphenylpyruvate dioxygenase OS=Ricinus communis GN=RCOM_1192240 PE=3 SV=1	2	536.785	1.2119	0.0078706	81.771	1
985	AVAKQPVSVAIEAGGR	16	Crot(K)	_AVAK(cr)QPVSVAIEAGGR_	Unigene0014903	Cysteine protease OS=Carica papaya GN=cp2 PE=2 SV=1	2	810.957	-0.96024	8.9559e-06	85.493	1
986	AVALVLPTLK	10	Unmodified	_AVALVLPTLK_	Unigene0044458	Glyceraldehyde-3-phosphate dehydrogenase OS=Morus notabilis GN=L484_007581 PE=3 SV=1	2	512.842	0.30872	0.019776	74.841	1
987	AVALVLPTLKGK	12	Crot(K)	_AVALVLPTLK(cr)GK_	Unigene0044458	Glyceraldehyde-3-phosphate dehydrogenase OS=Morus notabilis GN=L484_007581 PE=3 SV=1	2	639.413	2.2681	9.8646e-05	102.4	1
988	AVAMSATDGLTR	12	Unmodified	_AVAMSATDGLTR_	Unigene0039785	ATP synthase subunit beta, chloroplastic OS=Carica papaya GN=atpB PE=3 SV=1	2	596.803	-0.050231	0.0023593	90.434	1
989	AVANQPVSVAIEAGGR	16	Unmodified	_AVANQPVSVAIEAGGR_	Unigene0034835	Cysteine protease OS=Carica papaya GN=cp1 PE=2 SV=1	2	769.918	0.50094	0.0016355	76.341	1
990	AVASEGGTDDAKR	13	Crot(K)	_AVASEGGTDDAK(cr)R_	Unigene0035105	Pantothenate kinase 2 isoform 2 (Fragment) OS=Theobroma cacao GN=TCM_012079 PE=4 SV=1	2	672.823	-0.64393	6.5729e-10	136.38	1
991	AVDDGVNTYKAMCR	14	Crot(K)	_AVDDGVNTYK(cr)AMCR_	Unigene0045983	TCP-1/cpn60 chaperonin family protein isoform 1 OS=Theobroma cacao GN=TCM_026460 PE=3 SV=1	2	834.379	-1.0954	0.00015268	84.753	1
992	AVDGSYVYNK	10	Unmodified	_AVDGSYVYNK_	Unigene0054153	GDP dissociation inhibitor OS=Nicotiana tabacum GN=GDI PE=2 SV=1	2	558.272	-0.66947	0.0052872	87.258	1
993	AVDGSYVYNKGK	12	Crot(K)	_AVDGSYVYNK(cr)GK_	Unigene0054153	GDP dissociation inhibitor OS=Nicotiana tabacum GN=GDI PE=2 SV=1	2	684.843	-0.19245	3.1036e-10	137.78	1
994	AVDGSYVYNKGK	12	Crot(K)	_AVDGSYVYNK(cr)GK_	Unigene0054153	GDP dissociation inhibitor OS=Nicotiana tabacum GN=GDI PE=2 SV=1	2	684.843	0.86397	3.5087e-10	136.5	1
995	AVDKNYHLK	9	Crot(K)	_AVDK(cr)NYHLK_	Unigene0003127	Proliferation-associated 2g4, putative OS=Ricinus communis GN=RCOM_0489730 PE=4 SV=1	3	385.877	0.72755	0.020955	47.603	1
996	AVDVLVKDLK	10	Crot(K)	_AVDVLVK(cr)DLK_	Unigene0000023	Topless-related protein 4 OS=Glycine soja GN=glysoja_011689 PE=4 SV=1	2	584.353	-1.1316	0.015351	61.344	1
997	AVEGKSSEEAK	11	Crot(K)	_AVEGK(cr)SSEEAK_	Unigene0023652	Acyl-CoA-binding protein 6 isoform 2 (Fragment) OS=Theobroma cacao GN=TCM_016747 PE=4 SV=1	2	601.799	-0.76261	0.00037869	92.866	1
998	AVEGKSSEEAK	11	Crot(K)	_AVEGK(cr)SSEEAK_	Unigene0023652	Acyl-CoA-binding protein 6 isoform 2 (Fragment) OS=Theobroma cacao GN=TCM_016747 PE=4 SV=1	2	601.799	2.4184	0.0027884	74.751	1
999	AVEKCTR	7	Crot(K)	_AVEK(cr)CTR_	Unigene0025618	Ascorbate peroxidase OS=Carica papaya PE=2 SV=1	2	466.237	-1.283	0.01782	79.469	1
1000	AVELFNKATEK	11	Crot(K)	_AVELFNK(cr)ATEK_	Unigene0002571	Ceramidase, putative OS=Ricinus communis GN=RCOM_0085480 PE=4 SV=1	2	659.356	0.28606	1.1013e-11	150.46	1
1001	AVELVAGKESAIAQVAR	17	Crot(K)	_AVELVAGK(cr)ESAIAQVAR_	Unigene0022118	DUF642 OS=Vitis quinquangularis PE=2 SV=1	2	890.502	0.73531	5.7717e-12	130.29	1
1002	AVENSPFLEKLK	12	Crot(K)	_AVENSPFLEK(cr)LK_	Unigene0036152	Heat shock cognate 80 OS=Gossypium arboreum GN=F383_06012 PE=3 SV=1	2	721.898	0.82503	0.00073224	84.365	1
1003	AVENSPFLEKLK	12	Crot(K)	_AVENSPFLEK(cr)LK_	Unigene0036152	Heat shock cognate 80 OS=Gossypium arboreum GN=F383_06012 PE=3 SV=1	3	481.601	0.68713	0.0011754	71.219	1
1004	AVENSPFLER	10	Unmodified	_AVENSPFLER_	Unigene0039978	Heat shock protein OS=Hevea brasiliensis PE=2 SV=1	2	581.299	-0.46554	0.027386	70.412	1
1005	AVENVNKIIGPALIGK	16	Crot(K)	_AVENVNK(cr)IIGPALIGK_	Unigene0029042	Enolase OS=Theobroma cacao GN=TCM_022427 PE=3 SV=1	2	852.506	1.6599	0.052602	48.623	1
1006	AVENVNKIIGPALIGK	16	Crot(K)	_AVENVNK(cr)IIGPALIGK_	Unigene0029042	Enolase OS=Theobroma cacao GN=TCM_022427 PE=3 SV=1	2	852.506	-0.93756	1.725e-17	152.34	2
1007	AVENVNKIIGPALIGK	16	Crot(K)	_AVENVNK(cr)IIGPALIGK_	Unigene0029042	Enolase OS=Theobroma cacao GN=TCM_022427 PE=3 SV=1	3	568.673	-0.54007	9.1341e-05	77.746	1
1008	AVEQKQVAQQEAER	14	Crot(K)	_AVEQK(cr)QVAQQEAER_	Unigene0052568	Prohibitin, putative OS=Ricinus communis GN=RCOM_1679310 PE=4 SV=1	2	841.429	1.6708	3.329e-30	185.95	1
1009	AVFEKVGLK	9	Crot(K)	_AVFEK(cr)VGLK_	Unigene0008559	Sulfite reductase isoform 1 OS=Theobroma cacao GN=TCM_040722 PE=4 SV=1	2	529.816	-1.5037	0.033986	56.013	1
1010	AVFPSIVGR	9	Unmodified	_AVFPSIVGR_	Unigene0018750	Actin 11 (Fragment) OS=Litsea cubeba GN=act11 PE=2 SV=1	2	473.279	1.6259	0.0040956	99.442	1
1011	AVFPSIVGR	9	Unmodified	_AVFPSIVGR_	Unigene0018750	Actin 11 (Fragment) OS=Litsea cubeba GN=act11 PE=2 SV=1	2	473.279	1.083	0.051381	70.256	1
1012	AVFPSIVGR	9	Unmodified	_AVFPSIVGR_	Unigene0018750	Actin 11 (Fragment) OS=Litsea cubeba GN=act11 PE=2 SV=1	2	473.279	-0.37526	0.0041175	99.305	1
1013	AVFSQYEAR	9	Unmodified	_AVFSQYEAR_	Unigene0035408	ROOTY/SUPERROOT1 OS=Arabidopsis lyrata subsp. lyrata GN=ARALYDRAFT_480895 PE=4 SV=1	2	535.767	-1.8562	0.015069	83.647	1
1014	AVFVDLEPTVIDEVR	15	Unmodified	_AVFVDLEPTVIDEVR_	Unigene0008346	Tubulin alpha chain OS=Citrus sinensis GN=CISIN_1g013062mg PE=3 SV=1	2	851.457	3.2566	4.1975e-06	112.17	1
1015	AVGESVANPR	10	Unmodified	_AVGESVANPR_	Unigene0030478	UDP-D-glucose/UDP-D-galactose 4-epimerase 1 isoform 1 OS=Theobroma cacao GN=TCM_016202 PE=3 SV=1	2	500.265	0.78119	0.0045322	89.047	1
1016	AVGIWGCKDCGK	12	Crot(K)	_AVGIWGCK(cr)DCGK_	Unigene0012830	60S ribosomal protein L37a OS=Solanum tuberosum GN=rpl37a PE=2 SV=1	2	709.831	-0.69721	0.044909	62.088	1
1017	AVGIWGCKDCGK	12	Crot(K)	_AVGIWGCK(cr)DCGK_	Unigene0012830	60S ribosomal protein L37a OS=Solanum tuberosum GN=rpl37a PE=2 SV=1	2	709.831	-0.73292	4.2596e-10	134.13	1
1018	AVGKALFR	8	Crot(K)	_AVGK(cr)ALFR_	Unigene0035867	HAD-superfamily hydrolase, subfamily IG, 5'-nucleotidase isoform 1 OS=Theobroma cacao GN=TCM_021506 PE=4 SV=1	2	465.282	1.5591	0.0055264	89.55	1
1019	AVGKVLPALNGK	12	Crot(K)	_AVGK(cr)VLPALNGK_	Unigene0027871	Glyceraldehyde-3-phosphate dehydrogenase OS=Musa acuminata subsp. malaccensis PE=3 SV=1	2	617.88	0.59211	1.3305e-06	118.28	2
1020	AVGKVLPALNGK	12	Crot(K)	_AVGK(cr)VLPALNGK_	Unigene0027871	Glyceraldehyde-3-phosphate dehydrogenase OS=Musa acuminata subsp. malaccensis PE=3 SV=1	2	617.88	0.90217	1.3305e-06	118.28	1
1021	AVHAEGALKR	10	Crot(K)	_AVHAEGALK(cr)R_	Unigene0012658	Methylthioribose-1-phosphate isomerase OS=Ricinus communis GN=RCOM_0711420 PE=2 SV=1	3	373.88	1.0192	0.00051603	83.358	1
1022	AVHAEGALKR	10	Crot(K)	_AVHAEGALK(cr)R_	Unigene0012658	Methylthioribose-1-phosphate isomerase OS=Ricinus communis GN=RCOM_0711420 PE=2 SV=1	3	373.88	-0.57724	0.00047019	84.817	1
1023	AVHAEGALKR	10	Crot(K)	_AVHAEGALK(cr)R_	Unigene0012658	Methylthioribose-1-phosphate isomerase OS=Ricinus communis GN=RCOM_0711420 PE=2 SV=1	2	560.317	-1.7248	0.010935	70.552	1
1024	AVHDVKEK	8	Crot(K)	_AVHDVK(cr)EK_	Unigene0004629	OEP37 OS=Arabidopsis thaliana GN=AXX17_At2g41490 PE=4 SV=1	2	497.272	0.069312	0.0045499	93.178	1
1025	AVHKTTTTDDK	11	Crot(K)	_AVHK(cr)TTTTDDK_	Unigene0024715	Nascent polypeptide-associated complex subunit beta OS=Arabidopsis lyrata subsp. lyrata GN=ARALYDRAFT_312752 PE=3 SV=1	3	428.886	1.7948	0.001241	72.29	1
1026	AVHKTTTTDDK	11	Crot(K)	_AVHK(cr)TTTTDDK_	Unigene0024715	Nascent polypeptide-associated complex subunit beta OS=Arabidopsis lyrata subsp. lyrata GN=ARALYDRAFT_312752 PE=3 SV=1	2	642.825	0.11033	4.4372e-05	107.12	1
1027	AVHPIALGK	9	Unmodified	_AVHPIALGK_	Unigene0030906	NAD-dependent dihydropyrimidine dehydrogenase subunit PreA OS=Morus notabilis GN=L484_019329 PE=4 SV=1	2	453.282	-0.29768	0.048017	71.379	1
1028	AVHPIALGKVMSIAK	15	Crot(K)	_AVHPIALGK(cr)VMSIAK_	Unigene0030906	NAD-dependent dihydropyrimidine dehydrogenase subunit PreA OS=Morus notabilis GN=L484_019329 PE=4 SV=1	2	801.974	-0.21279	1.316e-06	110.55	1
1029	AVIAKSFER	9	Crot(K)	_AVIAK(cr)SFER_	Unigene0034207	Aconitate hydratase OS=Jatropha curcas GN=JCGZ_25341 PE=3 SV=1	2	544.809	1.5937	0.0079244	74.173	1
1030	AVIAKSFER	9	Crot(K)	_AVIAK(cr)SFER_	Unigene0034207	Aconitate hydratase OS=Jatropha curcas GN=JCGZ_25341 PE=3 SV=1	2	544.809	-0.44493	0.0074651	74.941	1
1031	AVIVKSFDEGNR	12	Crot(K)	_AVIVK(cr)SFDEGNR_	Unigene0044913	60S ribosomal protein L27 OS=Jatropha curcas GN=JCGZ_02471 PE=3 SV=1	2	701.87	-0.62265	1.4507e-10	143	2
1032	AVKAAGITSIGVR	13	Crot(K)	_AVK(cr)AAGITSIGVR_	Unigene0012243	Proteasome subunit alpha type OS=Carica papaya PE=2 SV=1	2	655.893	-1.5936	0.018285	52.5	1
1033	AVKDKPTLIK	10	Crot(K)	_AVK(cr)DKPTLIK_	Unigene0011335	Transketolase, putative OS=Ricinus communis GN=RCOM_1611360 PE=4 SV=1	2	590.869	0.74185	0.000253	111.86	1
1034	AVKDKPTLIK	10	Crot(K)	_AVK(cr)DKPTLIK_	Unigene0011335	Transketolase, putative OS=Ricinus communis GN=RCOM_1611360 PE=4 SV=1	3	394.248	0.9388	0.011617	55.084	1
1035	AVKDTPELR	9	Crot(K)	_AVK(cr)DTPELR_	Unigene0030379	Oligopeptidase A, putative OS=Ricinus communis GN=RCOM_0230710 PE=3 SV=1	2	548.803	-0.57177	0.0025348	86.898	2
1036	AVKEIEPALK	10	Crot(K)	_AVK(cr)EIEPALK_	Unigene0034849	Pyrophosphate-energized vacuolar membrane proton pump OS=Morus notabilis GN=L484_025732 PE=3 SV=1	2	583.345	-0.092226	0.00428	73.885	1
1037	AVKEIEPSLK	10	Crot(K)	_AVK(cr)EIEPSLK_	Unigene0034848	Inorganic H pyrophosphatase family protein isoform 1 OS=Theobroma cacao GN=TCM_038184 PE=3 SV=1	2	591.342	-0.41408	0.0018317	81.017	1
1038	AVKENDR	7	Crot(K)	_AVK(cr)ENDR_	Unigene0053382	Endosomal targeting BRO1-like domain-containing protein OS=Theobroma cacao GN=TCM_009148 PE=4 SV=1	2	450.233	0.037248	0.015218	81.119	1
1039	AVKETGNK	8	Crot(K)	_AVK(cr)ETGNK_	Unigene0030379	Oligopeptidase A, putative OS=Ricinus communis GN=RCOM_0230710 PE=3 SV=1	2	457.751	-0.38267	0.0010578	113.94	1
1040	AVKETGNK	8	Crot(K)	_AVK(cr)ETGNK_	Unigene0030379	Oligopeptidase A, putative OS=Ricinus communis GN=RCOM_0230710 PE=3 SV=1	2	457.751	-1.4525	0.02361	67.494	1
1041	AVKIFPR	7	Crot(K)	_AVK(cr)IFPR_	Unigene0037017	60S ribosomal protein L13 OS=Jatropha curcas GN=JCGZ_00588 PE=3 SV=1	2	449.779	0.73249	0.010275	89.673	1
1042	AVKIFPR	7	Crot(K)	_AVK(cr)IFPR_	Unigene0037017	60S ribosomal protein L13 OS=Jatropha curcas GN=JCGZ_00588 PE=3 SV=1	2	449.779	-0.28141	0.010275	89.673	1
1043	AVKILER	7	Crot(K)	_AVK(cr)ILER_	Unigene0034620	Importin subunit alpha OS=Theobroma cacao GN=TCM_026786 PE=3 SV=1	2	448.782	-0.76571	0.013036	83.753	1
1044	AVKNLAK	7	Crot(K)	_AVK(cr)NLAK_	Unigene0023410	Amine oxidase OS=Citrus clementina GN=CICLE_v10019032mg PE=3 SV=1	2	406.255	1.5413	0.0048159	103.02	1
1045	AVKYIDSDHFSVPQK	15	Crot(K)	_AVK(cr)YIDSDHFSVPQK_	Unigene0022118	DUF642 OS=Vitis quinquangularis PE=2 SV=1	2	901.46	0.093759	3.1343e-08	124.25	1
1046	AVKYIDSDHFSVPQK	15	Crot(K)	_AVK(cr)YIDSDHFSVPQK_	Unigene0022118	DUF642 OS=Vitis quinquangularis PE=2 SV=1	3	601.309	0.25591	0.00059446	64.583	1
1047	AVLAEKCDVPADQQR	15	Crot(K)	_AVLAEK(cr)CDVPADQQR_	Unigene0033155	Tobamovirus multiplication 1 isoform 2 (Fragment) OS=Theobroma cacao GN=TCM_000077 PE=4 SV=1	2	884.438	-0.32114	3.3571e-08	123.76	1
1048	AVLDQLADYFKTR	13	Crot(K)	_AVLDQLADYFK(cr)TR_	Unigene0032644	Putative ribulose-1,5 bisphosphate carboxylase/oxygenase large subunit N-methyltransferase, chloroplastic OS=Glycine soja GN=glysoja_040322 PE=4 SV=1	2	804.425	-0.44543	2.358e-10	139.48	1
1049	AVLKIGANEPSELSIHENAYGLAR	24	Crot(K)	_AVLK(cr)IGANEPSELSIHENAYGLAR_	Unigene0031375	Fructose-1 family protein OS=Populus trichocarpa GN=POPTR_0018s09730g PE=2 SV=1	3	874.129	0.24757	2.1045e-21	121.25	2
1050	AVLKIGANEPSELSIHENAYGLAR	24	Crot(K)	_AVLK(cr)IGANEPSELSIHENAYGLAR_	Unigene0031375	Fructose-1 family protein OS=Populus trichocarpa GN=POPTR_0018s09730g PE=2 SV=1	4	655.849	0.4628	9.6144e-12	83.871	1
1051	AVLKIGPNEPSELAIHENAYGLAR	24	Crot(K)	_AVLK(cr)IGPNEPSELAIHENAYGLAR_	Unigene0031374	Fructose-bisphosphate aldolase OS=Citrus sinensis GN=CISIN_1g018326mg PE=3 SV=1	3	877.469	-1.7206	6.2433e-16	105.51	1
1052	AVLKTHDATFAGR	13	Crot(K)	_AVLK(cr)THDATFAGR_	Unigene0029062	Cytochrome P450 superfamily protein OS=Theobroma cacao GN=TCM_029149 PE=3 SV=1	2	727.891	2.6032	4.7228e-05	107.93	1
1053	AVLKTHDATFAGR	13	Crot(K)	_AVLK(cr)THDATFAGR_	Unigene0029062	Cytochrome P450 superfamily protein OS=Theobroma cacao GN=TCM_029149 PE=3 SV=1	3	485.597	1.5137	0.0018096	64.104	1
1054	AVLLDIGKER	10	Crot(K)	_AVLLDIGK(cr)ER_	Unigene0001553	Selenoprotein O, putative OS=Ricinus communis GN=RCOM_1576590 PE=3 SV=1	2	591.348	-0.26464	0.00083995	89.827	1
1055	AVLLWTLDPPER	12	Unmodified	_AVLLWTLDPPER_	Unigene0049610	Annexin OS=Manihot esculenta GN=Ann1 PE=2 SV=1	2	705.393	1.5671	0.0028101	88.338	1
1056	AVLVDKDQKPK	11	Crot(K)	_AVLVDKDQK(cr)PK_	Unigene0022875	3-hydroxybutyryl-CoA dehydratase, putative OS=Ricinus communis GN=RCOM_0926260 PE=3 SV=1	3	436.922	2.6463	0.039073	42.976	1
1057	AVLVDKDQKPK	11	Crot(K)	_AVLVDK(cr)DQKPK_	Unigene0022875	3-hydroxybutyryl-CoA dehydratase, putative OS=Ricinus communis GN=RCOM_0926260 PE=3 SV=1	2	654.88	0.81848	0.00051911	105.46	1
1058	AVLVDKDQKPK	11	Crot(K)	_AVLVDK(cr)DQKPK_	Unigene0022875	3-hydroxybutyryl-CoA dehydratase, putative OS=Ricinus communis GN=RCOM_0926260 PE=3 SV=1	3	436.922	1.0492	0.0018682	68.355	1
1059	AVLVQTEPR	9	Unmodified	_AVLVQTEPR_	Unigene0016839	2-hydroxyacyl-CoA lyase-like protein OS=Gossypium arboreum GN=F383_29592 PE=3 SV=1	2	506.793	-1.1032	0.0024873	109.48	1
1060	AVNDALASDGSYSTTLSKEDVLR	23	Crot(K)	_AVNDALASDGSYSTTLSK(cr)EDVLR_	Unigene0033670	SUPO1 OS=Arabidopsis thaliana GN=AXX17_At5g63570 PE=4 SV=1	3	827.41	-0.77725	3.7674e-13	103.24	1
1061	AVNDALASDGSYSTTLSKEDVLR	23	Crot(K)	_AVNDALASDGSYSTTLSK(cr)EDVLR_	Unigene0033670	SUPO1 OS=Arabidopsis thaliana GN=AXX17_At5g63570 PE=4 SV=1	2	1240.61	-0.017721	1.1558e-30	157.3	1
1062	AVNEFKEAK	9	Crot(K)	_AVNEFK(cr)EAK_	Unigene0029556	Cobalamin-independent synthase family protein isoform 1 OS=Theobroma cacao GN=TCM_041152 PE=3 SV=1	2	552.29	-1.0323	0.0053022	78.556	1
1063	AVNKIGEDNWNK	12	Crot(K)	_AVNK(cr)IGEDNWNK_	Unigene0004427	Phospholipase D OS=Eutrema halophilum PE=2 SV=1	2	728.365	-0.10658	0.00057516	88.021	1
1064	AVPTEDAKEFAEK	13	Crot(K)	_AVPTEDAK(cr)EFAEK_	Unigene0025084	RAB GTPase A4A OS=Theobroma cacao GN=TCM_001056 PE=4 SV=1	2	751.872	-0.5719	8.1874e-05	102.73	1
1065	AVPTEDAKEFAQR	13	Crot(K)	_AVPTEDAK(cr)EFAQR_	Unigene0030533	BnaA06g30490D protein OS=Brassica napus GN=BnaA06g30490D PE=4 SV=1	2	765.383	1.2354	0.00010741	98.902	1
1066	AVPVVLLFKNGEK	13	Crot(K)	_AVPVVLLFK(cr)NGEK_	Unigene0019184	Thioredoxin superfamily protein OS=Theobroma cacao GN=TCM_046998 PE=4 SV=1	2	741.44	0.95677	2.6649e-10	138.42	1
1067	AVPVVLLFKNGEK	13	Crot(K)	_AVPVVLLFK(cr)NGEK_	Unigene0019184	Thioredoxin superfamily protein OS=Theobroma cacao GN=TCM_046998 PE=4 SV=1	3	494.629	1.2265	0.0010013	68.83	1
1068	AVQGNVGQVLDQKDER	16	Crot(K)	_AVQGNVGQVLDQK(cr)DER_	Unigene0033867	RNAse l inhibitor protein 2 isoform 2 OS=Theobroma cacao GN=TCM_016698 PE=4 SV=1	2	912.466	0.72524	6.6379e-44	209.6	1
1069	AVSAGLLKILSK	12	Crot(K)	_AVSAGLLK(cr)ILSK_	Unigene0033512	Glutamate synthase 1 isoform 1 OS=Theobroma cacao GN=TCM_024267 PE=4 SV=1	2	634.403	1.8593	0.0088807	62.528	1
1070	AVSEKQPFDR	10	Crot(K)	_AVSEK(cr)QPFDR_	Unigene0039702	Threonyl-tRNA synthetase isoform 1 OS=Theobroma cacao GN=TCM_010280 PE=3 SV=1	2	622.817	-1.4088	5.9502e-08	135.86	1
1071	AVSKEEGEQFAK	12	Crot(K)	_AVSK(cr)EEGEQFAK_	Unigene0028245	Small GTP-binding protein OS=Carica papaya GN=pgp1 PE=2 SV=1	2	695.846	2.5402	5.0359e-05	108.56	1
1072	AVSLAIAR	8	Unmodified	_AVSLAIAR_	Unigene0005467	Proteasome subunit beta type OS=Theobroma cacao GN=TCM_036772 PE=3 SV=1	2	400.753	0.90166	0.013782	101.33	1
1073	AVSNLTR	7	Unmodified	_AVSNLTR_	Unigene0007868	Dihydrolipoyl dehydrogenase OS=Gossypium raimondii GN=B456_005G069400 PE=4 SV=1	2	380.719	0.37021	0.038171	95.352	1
1074	AVSTEDAQSFAER	13	Unmodified	_AVSTEDAQSFAER_	Unigene0037348	Ras-related protein RABA1f OS=Morus notabilis GN=L484_015029 PE=4 SV=1	2	705.828	0.39861	0.0018669	89.46	1
1075	AVSTEEGEQFAK	12	Unmodified	_AVSTEEGEQFAK_	Unigene0028234	Rab8 OS=Hevea brasiliensis PE=2 SV=1	2	648.309	0.82812	0.00045317	103.43	1
1076	AVSYCHFPPKGIR	13	Crot(K)	_AVSYCHFPPK(cr)GIR_	Unigene0000596	2,4-dihydroxyhept-2-ene-1,7-dioic acid aldolase, putative OS=Ricinus communis GN=RCOM_0126130 PE=4 SV=1	3	533.942		0.019602	41.236	1
1077	AVTAATNYNNR	11	Unmodified	_AVTAATNYNNR_	Unigene0021477	Galactokinase, putative OS=Ricinus communis GN=RCOM_1001220 PE=4 SV=1	2	597.797	0.077291	4.3353e-05	113.44	1
1078	AVTKAVITVPAYFNDAQR	18	Crot(K)	_AVTK(cr)AVITVPAYFNDAQR_	Unigene0031687	Heat shock protein OS=Cucumis sativus GN=Csa_4G179170 PE=3 SV=1	3	678.034	-3.3615	0.00027929	64.705	1
1079	AVTMADLEYAKDK	13	Crot(K)	_AVTMADLEYAK(cr)DK_	Unigene0022869	Protein YME1, putative OS=Ricinus communis GN=RCOM_0797270 PE=3 SV=1	2	761.877	0.71634	0.0012846	77.776	1
1080	AVVGEGEEEVKEEDLQR	17	Crot(K)	_AVVGEGEEEVK(cr)EEDLQR_	Unigene0004225	Cytochrome P450, family 87, subfamily A, polypeptide 6 OS=Theobroma cacao GN=TCM_025626 PE=3 SV=1	3	661.988	-0.69589	4.5004e-07	92.952	1
1081	AVVGEGEEEVKEEDLQR	17	Crot(K)	_AVVGEGEEEVK(cr)EEDLQR_	Unigene0004225	Cytochrome P450, family 87, subfamily A, polypeptide 6 OS=Theobroma cacao GN=TCM_025626 PE=3 SV=1	3	661.988	-0.94311	1.7452e-09	104.2	1
1082	AVVGEGEEEVKEEDLQR	17	Crot(K)	_AVVGEGEEEVK(cr)EEDLQR_	Unigene0004225	Cytochrome P450, family 87, subfamily A, polypeptide 6 OS=Theobroma cacao GN=TCM_025626 PE=3 SV=1	2	992.479	0.14112	1.0317e-70	230.93	1
1083	AVVGEGEEEVKEEDLQR	17	Crot(K)	_AVVGEGEEEVK(cr)EEDLQR_	Unigene0004225	Cytochrome P450, family 87, subfamily A, polypeptide 6 OS=Theobroma cacao GN=TCM_025626 PE=3 SV=1	2	992.479	-0.057312	1.0317e-70	230.93	1
1084	AVVGEGEEEVKEEDLQR	17	Unmodified	_AVVGEGEEEVKEEDLQR_	Unigene0004225	Cytochrome P450, family 87, subfamily A, polypeptide 6 OS=Theobroma cacao GN=TCM_025626 PE=3 SV=1	3	639.313	-1.7189	9.6086e-05	78.441	1
1085	AVVIHVPYR	9	Unmodified	_AVVIHVPYR_	Unigene0051623	40S ribosomal S7 OS=Gossypium arboreum GN=F383_15079 PE=4 SV=1	3	351.878	-0.54838	0.019215	56.81	1
1086	AVVNQVADNHYRPDLKK	17	Crot(K)	_AVVNQVADNHYRPDLK(cr)K_	Unigene0040516	60S ribosomal protein L28, putative OS=Ricinus communis GN=RCOM_1485620 PE=4 SV=1	4	509.523	0.57261	1.1716e-05	81.346	1
1087	AVVNQVADNHYRPDLKK	17	Crot(K)	_AVVNQVADNHYRPDLK(cr)K_	Unigene0040516	60S ribosomal protein L28, putative OS=Ricinus communis GN=RCOM_1485620 PE=4 SV=1	3	679.029	0.72816	3.9032e-11	117	1
1088	AVVPESVLKK	10	Crot(K)	_AVVPESVLK(cr)K_	Unigene0008794	60S ribosomal protein L7-4 OS=Morus notabilis GN=L484_020085 PE=4 SV=1	2	569.348	0.061286	0.0060135	77.662	1
1089	AVVQVFEGTSGIDNK	15	Unmodified	_AVVQVFEGTSGIDNK_	Unigene0038704	H(+)-transporting two-sector ATPase OS=Zostera marina GN=ZOSMA_309G00040 PE=3 SV=1	2	782.404	-0.14702	1.4539e-05	105.14	1
1090	AVVTPLKNPAWL	12	Crot(K)	_AVVTPLK(cr)NPAWL_	Unigene0002632	Aldehyde dehydrogenase 2B4 OS=Bixa orellana GN=ADH2B4 PE=2 SV=1	2	688.9	1.7999	5.1095e-05	108.47	1
1091	AVVTVPAYFNDSQR	14	Unmodified	_AVVTVPAYFNDSQR_	Unigene0033431	Heat shock 70 kDa 7, chloroplastic-like protein OS=Gossypium arboreum GN=F383_19848 PE=3 SV=1	2	783.899	-0.15623	5.077e-05	108.97	1
1092	AVVVHADPDDLGK	13	Unmodified	_AVVVHADPDDLGK_	Unigene0021944	Superoxide dismutase [Cu-Zn] OS=Carica papaya GN=SODCC PE=2 SV=1	2	668.349	0.020618	1.1357e-09	139.78	1
1093	AVVVHADPDDLGK	13	Unmodified	_AVVVHADPDDLGK_	Unigene0021944	Superoxide dismutase [Cu-Zn] OS=Carica papaya GN=SODCC PE=2 SV=1	3	445.902	0.34357	0.011426	51.726	1
1094	AVVVHADPDDLGKGGHELSK	20	Crot(K)	_AVVVHADPDDLGK(cr)GGHELSK_	Unigene0021944	Superoxide dismutase [Cu-Zn] OS=Carica papaya GN=SODCC PE=2 SV=1	4	528.773	-0.41745	5.2196e-05	66.182	2
1095	AVVVHADPDDLGKGGHELSK	20	Crot(K)	_AVVVHADPDDLGK(cr)GGHELSK_	Unigene0021944	Superoxide dismutase [Cu-Zn] OS=Carica papaya GN=SODCC PE=2 SV=1	3	704.696	0.025367	9.1322e-25	155.86	2
1096	AVVVHADPDDLGKGGHELSK	20	Crot(K)	_AVVVHADPDDLGK(cr)GGHELSK_	Unigene0021944	Superoxide dismutase [Cu-Zn] OS=Carica papaya GN=SODCC PE=2 SV=1	2	1056.54	-0.20878	4.4426e-31	170.98	1
1097	AVVVHADPDDLGKGGHELSK	20	Crot(K)	_AVVVHADPDDLGK(cr)GGHELSK_	Unigene0021944	Superoxide dismutase [Cu-Zn] OS=Carica papaya GN=SODCC PE=2 SV=1	4	528.773	-0.008267	0.00031105	59.574	1
1098	AVVVHADPDDLGKGGHELSK	20	Crot(K)	_AVVVHADPDDLGK(cr)GGHELSK_	Unigene0021944	Superoxide dismutase [Cu-Zn] OS=Carica papaya GN=SODCC PE=2 SV=1	3	704.696	0.30342	7.4231e-12	110.6	1
1099	AVVVHADPDDLGKGGHELSK	20	Crot(K)	_AVVVHADPDDLGK(cr)GGHELSK_	Unigene0021944	Superoxide dismutase [Cu-Zn] OS=Carica papaya GN=SODCC PE=2 SV=1	3	704.696	1.1495	3.5686e-20	144.75	1
1100	AVVVHADPDDLGKGGHELSK	20	Crot(K)	_AVVVHADPDDLGK(cr)GGHELSK_	Unigene0021944	Superoxide dismutase [Cu-Zn] OS=Carica papaya GN=SODCC PE=2 SV=1	3	704.696	0.31724	2.0518e-19	131.31	1
1101	AVVVHADPDDLGKGGHQLSK	20	Crot(K)	_AVVVHADPDDLGK(cr)GGHQLSK_	Unigene0023151	Superoxide dismutase [Cu-Zn] OS=Gossypium raimondii GN=B456_007G261100 PE=3 SV=1	4	528.527	0.012018	4.8483e-05	67.312	1
1102	AWAGKEENVEK	11	Crot(K)	_AWAGK(cr)EENVEK_	Unigene0031374	Fructose-bisphosphate aldolase OS=Citrus sinensis GN=CISIN_1g018326mg PE=3 SV=1	2	664.828	-0.86588	1.145e-06	114.9	2
1103	AWAGKEENVENAR	13	Crot(K)	_AWAGK(cr)EENVENAR_	Unigene0031375	Fructose-1 family protein OS=Populus trichocarpa GN=POPTR_0018s09730g PE=2 SV=1	2	771.371	0.34277	2.4093e-22	168.98	2
1104	AWAGKEENVENAR	13	Crot(K)	_AWAGK(cr)EENVENAR_	Unigene0031375	Fructose-1 family protein OS=Populus trichocarpa GN=POPTR_0018s09730g PE=2 SV=1	3	514.583	0.95031	4.3885e-11	143.42	1
1105	AWAGKEENVENAR	13	Crot(K)	_AWAGK(cr)EENVENAR_	Unigene0031375	Fructose-1 family protein OS=Populus trichocarpa GN=POPTR_0018s09730g PE=2 SV=1	2	771.371	-0.23316	2.4093e-22	168.98	1
1106	AWAGKEENVENAR	13	Crot(K)	_AWAGK(cr)EENVENAR_	Unigene0031375	Fructose-1 family protein OS=Populus trichocarpa GN=POPTR_0018s09730g PE=2 SV=1	2	771.371	0.27301	0.00059036	82.069	1
1107	AWAGKEENVENAR	13	Crot(K)	_AWAGK(cr)EENVENAR_	Unigene0031375	Fructose-1 family protein OS=Populus trichocarpa GN=POPTR_0018s09730g PE=2 SV=1	2	771.371		3.3461e-23	151.52	1
1108	AWAKTYPENK	10	Crot(K)	_AWAK(cr)TYPENK_	Unigene0006241	Peroxiredoxin OS=Populus szechuanica PE=2 SV=1	2	638.322	-0.43717	6.9783e-05	105.52	2
1109	AWCASKGNIPYFETSAK	17	Crot(K)	_AWCASK(cr)GNIPYFETSAK_	Unigene0027975	RAB GTPase G3F isoform 1 OS=Theobroma cacao GN=TCM_006904 PE=4 SV=1	2	999.475	-0.22274	1.7019e-14	140.46	1
1110	AWCASKGNIPYFETSAK	17	Crot(K)	_AWCASK(cr)GNIPYFETSAK_	Unigene0027975	RAB GTPase G3F isoform 1 OS=Theobroma cacao GN=TCM_006904 PE=4 SV=1	3	666.652	0.75203	0.00018416	70.802	1
1111	AWEDSEKTK	9	Crot(K)	_AWEDSEK(cr)TK_	Unigene0003248	DNA-binding family protein OS=Populus trichocarpa GN=POPTR_0014s07710g PE=4 SV=1	2	581.275	-0.41181	0.013986	65.157	1
1112	AWEDSEKTK	9	Crot(K)	_AWEDSEK(cr)TK_	Unigene0003248	DNA-binding family protein OS=Populus trichocarpa GN=POPTR_0014s07710g PE=4 SV=1	2	581.275	0.59135	0.0088424	72.638	1
1113	AWEESEKSK	9	Crot(K)	_AWEESEK(cr)SK_	Unigene0020560	Remorin, putative OS=Ricinus communis GN=RCOM_1496040 PE=4 SV=1	2	581.275	1.4254	0.0049483	79.148	1
1114	AWKILDQIPGR	11	Crot(K)	_AWK(cr)ILDQIPGR_	Unigene0029736	Alanine aminotransferase 2 OS=Theobroma cacao GN=TCM_029248 PE=4 SV=1	2	682.888	0.42447	9.8809e-07	117.14	1
1115	AWTAEENR	8	Unmodified	_AWTAEENR_	Unigene0021773	Acyl-[acyl-carrier-protein] desaturase OS=Ricinus communis GN=RCOM_1238330 PE=3 SV=1	2	488.728	-0.27933	0.051055	79.596	1
1116	AYAAHLKR	8	Crot(K)	_AYAAHLK(cr)R_	Unigene0024351	40S ribosomal protein S19 OS=Populus trichocarpa GN=POPTR_0004s11780g PE=4 SV=1	2	499.283	-0.40748	0.0039279	107.32	1
1117	AYAAVLEKPGDSFPNAGR	18	Unmodified	_AYAAVLEKPGDSFPNAGR_	Unigene0050549	Elongation factor 1-beta 1 OS=Morus notabilis GN=L484_022530 PE=3 SV=1	3	621.651	0.13716	6.021e-07	92.264	1
1118	AYANALESEVEK	12	Unmodified	_AYANALESEVEK_	Unigene0016388	Myosin-1 OS=Gossypium arboreum GN=F383_05776 PE=4 SV=1	2	662.325	-0.075506	0.021589	66.393	1
1119	AYDFVSQEIR	10	Unmodified	_AYDFVSQEIR_	Unigene0037912	Photosystem II D2 protein OS=Utricularia gibba GN=psbD PE=3 SV=1	2	614.304	-0.1353	0.0004274	103.26	1
1120	AYDGTVTKMPFVPTK	15	Crot(K)	_AYDGTVTK(cr)MPFVPTK_	Unigene0004246	Aminomethyltransferase OS=Theobroma cacao GN=TCM_030256 PE=3 SV=1	2	861.942	2.0908	1.1778e-07	114.63	1
1121	AYEKGIHK	8	Crot(K)	_AYEK(cr)GIHK_	Unigene0003426	Citrate synthase OS=Cucumis sativus GN=Csa_7G429590 PE=3 SV=1	2	507.274	-1.6105	0.0068673	84.568	1
1122	AYEKGIHK	8	Crot(K)	_AYEK(cr)GIHK_	Unigene0003426	Citrate synthase OS=Cucumis sativus GN=Csa_7G429590 PE=3 SV=1	2	507.274	-0.21772	0.04906	56.659	1
1123	AYEKGIHK	8	Crot(K)	_AYEK(cr)GIHK_	Unigene0003426	Citrate synthase OS=Cucumis sativus GN=Csa_7G429590 PE=3 SV=1	2	507.274	0.77607	0.024965	66.27	1
1124	AYEKLEK	7	Crot(K)	_AYEK(cr)LEK_	Unigene0031372	Ribosome recycling factor isoform 1 OS=Theobroma cacao GN=TCM_004363 PE=3 SV=1	2	474.755	0.43968	0.0061734	98.523	1
1125	AYEKLEK	7	Crot(K)	_AYEK(cr)LEK_	Unigene0031372	Ribosome recycling factor isoform 1 OS=Theobroma cacao GN=TCM_004363 PE=3 SV=1	2	474.755		0.0049386	91.626	1
1126	AYEPILLLGR	10	Unmodified	_AYEPILLLGR_	Unigene0013255	40S ribosomal protein S16C OS=Hevea brasiliensis GN=RPS16C PE=2 SV=1	2	572.84	1.5045	0.0033425	91.867	1
1127	AYHHTAQMKAEK	12	Crot(K)	_AYHHTAQMK(cr)AEK_	Unigene0031980	T-complex protein 1 subunit alpha OS=Cucumis sativus GN=Csa_2G099450 PE=3 SV=1	2	741.862	-1.417	0.04994	45.507	1
1128	AYHHTAQMKAEK	12	Crot(K)	_AYHHTAQMK(cr)AEK_	Unigene0031980	T-complex protein 1 subunit alpha OS=Cucumis sativus GN=Csa_2G099450 PE=3 SV=1	3	494.91	-2.0125	1.3742e-15	154.67	1
1129	AYKETLLK	8	Crot(K)	_AYK(cr)ETLLK_	Unigene0028445	Phosphoenolpyruvate carboxykinase OS=Malus domestica GN=PCK1 PE=2 SV=1	2	517.3	1.4344	0.02055	70.256	1
1130	AYKETLLK	8	Crot(K)	_AYK(cr)ETLLK_	Unigene0028445	Phosphoenolpyruvate carboxykinase OS=Malus domestica GN=PCK1 PE=2 SV=1	2	517.3	-0.095431	0.0092697	80.438	1
1131	AYLDKDK	7	Crot(K)	_AYLDK(cr)DK_	Unigene0017704	BolA-like family protein OS=Populus trichocarpa GN=POPTR_0011s16820g PE=4 SV=1	2	460.74	0.32357	0.034669	68.787	1
1132	AYLEDFYR	8	Unmodified	_AYLEDFYR_	Unigene0000442	ATPase, V0/A0 complex, subunit C/D isoform 1 OS=Theobroma cacao GN=TCM_018390 PE=4 SV=1	2	538.756		0.0103	91.318	1
1133	AYNALGEKEK	10	Crot(K)	_AYNALGEK(cr)EK_	Unigene0014903	Cysteine protease OS=Carica papaya GN=cp2 PE=2 SV=1	2	595.806	-1.0308	0.01133	63.415	1
1134	AYNDEEVIR	9	Unmodified	_AYNDEEVIR_	Unigene0049610	Annexin OS=Manihot esculenta GN=Ann1 PE=2 SV=1	2	554.767	-0.23904	0.0090408	91.867	1
1135	AYRPEELAKEITAQSK	16	Crot(K)	_AYRPEELAK(cr)EITAQSK_	Unigene0038176	Ketose-bisphosphate aldolase class-II family protein isoform 1 OS=Theobroma cacao GN=TCM_012876 PE=4 SV=1	3	634.67	-0.098815	3.7538e-08	113.01	1
1136	AYRPEELAKEITAQSK	16	Crot(K)	_AYRPEELAK(cr)EITAQSK_	Unigene0038176	Ketose-bisphosphate aldolase class-II family protein isoform 1 OS=Theobroma cacao GN=TCM_012876 PE=4 SV=1	2	951.502	0.27139	9.5664e-08	116.6	1
1137	AYSEKVIDHYENPR	14	Unmodified	_AYSEKVIDHYENPR_	Unigene0052193	Iron-sulfur cluster assembly scaffold protein IscU OS=Shigella flexneri GN=iscU PE=3 SV=1	3	574.281	-1.9682	1.3666e-05	101.2	1
1138	AYSEKVIDHYENPR	14	Unmodified	_AYSEKVIDHYENPR_	Unigene0052193	Iron-sulfur cluster assembly scaffold protein IscU OS=Shigella flexneri GN=iscU PE=3 SV=1	4	430.963	-1.3323	0.048643	30.739	1
1139	AYYDVEEVKENATQK	15	Crot(K)	_AYYDVEEVK(cr)ENATQK_	Unigene0032213	RP non-ATPase subunit 8A OS=Theobroma cacao GN=TCM_021739 PE=4 SV=1	2	927.941	0.39854	2.4596e-51	213.52	1
1140	AYYDVEEVKENATQK	15	Crot(K)	_AYYDVEEVK(cr)ENATQK_	Unigene0032213	RP non-ATPase subunit 8A OS=Theobroma cacao GN=TCM_021739 PE=4 SV=1	3	618.963	-1.2617	1.1192e-05	88.78	1
1141	CAKYYEAGAR	10	Crot(K)	_CAK(cr)YYEAGAR_	Unigene0031375	Fructose-1 family protein OS=Populus trichocarpa GN=POPTR_0018s09730g PE=2 SV=1	2	628.79	-0.015285	9.5306e-05	101.82	1
1142	CDVIVVNTPLTEKTR	15	Crot(K)	_CDVIVVNTPLTEK(cr)TR_	Unigene0008127	Formate dehydrogenase, mitochondrial OS=Coffea canephora GN=GSCOC_T00033352001 PE=3 SV=1	2	906.98	1.9642	1.5111e-42	200.97	1
1143	CEAAPGCGEWKR	12	Crot(K)	_CEAAPGCGEWK(cr)R_	Unigene0027627	Calnexin OS=Gossypium arboreum GN=F383_30374 PE=3 SV=1	2	744.822	0.80503	8.3567e-10	134.49	1
1146	CFCTKHC	7	Crot(K)	_CFCTK(cr)HC_	Unigene0009583	Defensin-like protein isoform 2 OS=Theobroma cacao GN=TCM_011133 PE=3 SV=1	2	540.707	-1.7856	0.027962	73.039	1
1147	CGLTHSNYKELNILYEK	17	Crot(K)	_CGLTHSNYK(cr)ELNILYEK_	Unigene0026855	Glutathione peroxidase OS=Populus trichocarpa GN=POPTR_0007s02160g PE=3 SV=1	3	717.358	3.154	2.1504e-09	101.68	1
1148	CIAKEVIEAIDSEK	14	Crot(K)	_CIAK(cr)EVIEAIDSEK_	Unigene0052591	Major latex protein (MLP149), putative OS=Arabidopsis thaliana PE=2 SV=1	2	836.927	-0.41796	3.0666e-11	143.64	1
1149	CIAKEVIEAIDSEK	14	Crot(K)	_CIAK(cr)EVIEAIDSEK_	Unigene0052591	Major latex protein (MLP149), putative OS=Arabidopsis thaliana PE=2 SV=1	3	558.287	0.4253	0.00035099	71.279	1
1150	CIIEKQNDFK	10	Crot(K)	_CIIEK(cr)QNDFK_	Unigene0037299	Catalase OS=Theobroma cacao GN=TCM_000075 PE=3 SV=1	2	681.84	-0.78897	4.4469e-06	119.22	1
1151	CIWGKVAR	8	Crot(K)	_CIWGK(cr)VAR_	Unigene0022697	60S ribosomal protein L35aA OS=Hevea brasiliensis GN=RPL35aA PE=2 SV=1	2	529.284	-3.6864	0.056658	53.754	1
1152	CKDSNSHHAQEALR	14	Crot(K)	_CK(cr)DSNSHHAQEALR_	Unigene0022890	60S ribosomal L10 OS=Gossypium arboreum GN=F383_00174 PE=4 SV=1	3	574.266	0.16727	0.0040372	54.09	1
1153	CLEKESVSK	9	Crot(K)	_CLEK(cr)ESVSK_	Unigene0034348	Glutathione transferase OS=Carica papaya GN=PGST1 PE=2 SV=1	2	574.287	-0.31438	3.7801e-09	171.33	1
1154	CLEKESVSK	9	Crot(K)	_CLEK(cr)ESVSK_	Unigene0034348	Glutathione transferase OS=Carica papaya GN=PGST1 PE=2 SV=1	2	574.287	-0.46788	0.00011718	125.68	1
1155	CLTCPEKYFEK	11	Crot(K)	_CLTCPEK(cr)YFEK_	Unigene0049610	Annexin OS=Manihot esculenta GN=Ann1 PE=2 SV=1	2	771.852	0.43224	0.021269	56.205	1
1156	CLVDPIKYFEK	11	Crot(K)	_CLVDPIK(cr)YFEK_	Unigene0026921	Annexin OS=Theobroma cacao GN=TCM_045338 PE=3 SV=1	2	740.381	-2.4536	0.0033046	72.731	1
1157	CMEPVEKCLR	10	Oxidation (M),Crot(K)	_CM(ox)EPVEK(cr)CLR_	Unigene0035254	Heat shock protein, putative OS=Ricinus communis GN=RCOM_1248100 PE=3 SV=1	2	703.317	2.0994	7.1041e-05	98.048	1
1158	CMEPVEKCLR	10	Crot(K)	_CMEPVEK(cr)CLR_	Unigene0035254	Heat shock protein, putative OS=Ricinus communis GN=RCOM_1248100 PE=3 SV=1	2	695.32	-0.38885	8.5406e-05	103.26	1
1159	CMEPVEKCLR	10	Crot(K)	_CMEPVEK(cr)CLR_	Unigene0035254	Heat shock protein, putative OS=Ricinus communis GN=RCOM_1248100 PE=3 SV=1	2	695.32	-2.172	0.00042968	94.692	1
1160	CNEALQKLAK	10	Crot(K)	_CNEALQK(cr)LAK_	Unigene0030694	Nucleotide-diphospho-sugar transferases superfamily protein isoform 1 OS=Theobroma cacao GN=TCM_031454 PE=3 SV=1	2	621.829		0.0014541	93.096	1
1161	CQTGDCGGVLECK	13	Unmodified	_CQTGDCGGVLECK_	Unigene0003579	Thaumatin-like protein OS=Vitis cinerea var. helleri x Vitis riparia PE=2 SV=1	2	742.302	-0.057436	0.0024568	85.45	1
1162	CSKEVATAIR	10	Crot(K)	_CSK(cr)EVATAIR_	Unigene0036405	40S ribosomal protein S2, putative OS=Ricinus communis GN=RCOM_1577470 PE=3 SV=1	2	601.814		0.0019059	91.313	1
1163	CSNCGKCCPK	10	Crot(K)	_CSNCGK(cr)CCPK_	Unigene0002356	40S ribosomal S26-like protein OS=Medicago truncatula GN=MTR_3g094220 PE=4 SV=1	2	669.757	-0.42031	0.0034572	76.282	1
1164	CTADINGQCPK	11	Unmodified	_CTADINGQCPK_	Unigene0003579	Thaumatin-like protein OS=Vitis cinerea var. helleri x Vitis riparia PE=2 SV=1	2	632.276	-1.4967	6.6116e-11	147.74	1
1165	CTADINGQCPKELR	14	Crot(K)	_CTADINGQCPK(cr)ELR_	Unigene0003579	Thaumatin-like protein OS=Vitis cinerea var. helleri x Vitis riparia PE=2 SV=1	2	865.403	0.89188	5.6433e-11	140.33	1
1166	CTEEFKLR	8	Crot(K)	_CTEEFK(cr)LR_	Unigene0021309	60S ribosomal protein L21 isoform 1 OS=Theobroma cacao GN=TCM_024987 PE=4 SV=1	2	575.782	-1.1828	0.00068932	127.56	1
1167	CTGDLIGQCPNELR	14	Unmodified	_CTGDLIGQCPNELR_	Unigene0040102	Osmotin 34 OS=Theobroma cacao GN=TCM_016208 PE=4 SV=1	2	816.877	0.83159	0.0010188	81.632	1
1168	CVAAKGEGASECDK	14	Crot(K)	_CVAAK(cr)GEGASECDK_	Unigene0030450	Cytochrome c oxidase subunit 6b-1-like protein OS=Gossypium arboreum GN=F383_16852 PE=4 SV=1	2	775.335	-0.82329	4.9865e-05	95.981	1
1169	CWKSITGK	8	Crot(K)	_CWK(cr)SITGK_	Unigene0051466	Sulfoquinovosyldiacylglycerol 1 OS=Theobroma cacao GN=TCM_037296 PE=4 SV=1	2	524.268	2.3456	0.0098741	79.893	1
1170	CYIELSKQVK	10	Crot(K)	_CYIELSK(cr)QVK_	Unigene0020531	Reversibly glycosylated polypeptide 1 OS=Theobroma cacao GN=TCM_018959 PE=4 SV=1	2	668.352	-0.66084	0.023494	57.149	1
1171	CYKQIQAGIAK	11	Crot(K)	_CYK(cr)QIQAGIAK_	Unigene0053382	Endosomal targeting BRO1-like domain-containing protein OS=Theobroma cacao GN=TCM_009148 PE=4 SV=1	2	674.358	-1.0553	1.0379e-09	143.4	1
1172	DAAANNLKR	9	Crot(K)	_DAAANNLK(cr)R_	Unigene0008216	Serine/threonine protein phosphatase 2a regulatory subunit A, putative OS=Ricinus communis GN=RCOM_0353450 PE=4 SV=1	2	520.778	0.71466	0.0016497	99.442	1
1173	DAAEKSLR	8	Crot(K)	_DAAEK(cr)SLR_	Unigene0019312	Paramyosin, putative OS=Ricinus communis GN=RCOM_1083980 PE=4 SV=1	2	479.254	0.16966	0.018959	71.692	1
1174	DAAKDPR	7	Crot(K)	_DAAK(cr)DPR_	Unigene0006400	Pectinesterase OS=Ricinus communis GN=RCOM_0417590 PE=4 SV=1	2	420.714	0.48363	0.045833	63.565	1
1175	DAAKEAQIAGTK	12	Crot(K)	_DAAK(cr)EAQIAGTK_	Unigene0042255	BnaC09g16130D protein OS=Brassica napus GN=BnaC09g16130D PE=4 SV=1	2	635.836	-0.28897	0.00012005	99.669	1
1176	DAAPFELTAIR	11	Unmodified	_DAAPFELTAIR_	Unigene0015915	Lipase/lipooxygenase, PLAT/LH2 family protein OS=Theobroma cacao GN=TCM_001141 PE=4 SV=1	2	602.322	-0.5433	0.0031143	88.155	1
1177	DADAALQINPDSAKGYK	17	Crot(K)	_DADAALQINPDSAK(cr)GYK_	Unigene0048034	Hsc70-interacting protein, putative OS=Ricinus communis GN=RCOM_0569180 PE=4 SV=1	2	922.955	-1.9224	1.4408e-14	141.55	1
1178	DADERPELCR	10	Unmodified	_DADERPELCR_	Unigene0035279	Sec23/Sec24 protein transport family protein OS=Theobroma cacao GN=TCM_035130 PE=4 SV=1	3	420.859	-0.057378	0.054975	38.783	1
1179	DAEANWKAQK	10	Crot(K)	_DAEANWK(cr)AQK_	Unigene0024904	Transmembrane protein 85 OS=Theobroma cacao GN=TCM_036875 PE=4 SV=1	2	614.801	-0.65446	8.0943e-08	131.62	1
1180	DAEKAAFEEAEK	12	Crot(K)	_DAEK(cr)AAFEEAEK_	Unigene0001205	Calreticulin OS=Carica papaya PE=2 SV=1	2	703.328	-0.60725	3.1878e-05	110.92	1
1181	DAEKAAFEEAEK	12	Crot(K)	_DAEK(cr)AAFEEAEK_	Unigene0001205	Calreticulin OS=Carica papaya PE=2 SV=1	2	703.328	-1.0985	9.4705e-05	102.9	1
1182	DAEKCIELDPTFAK	14	Crot(K)	_DAEK(cr)CIELDPTFAK_	Unigene0023802	Heat shock STI OS=Gossypium arboreum GN=F383_05458 PE=4 SV=1	2	852.911	-2.5253	0.00012879	87.363	1
1183	DAELAAAKDSEQIK	14	Crot(K)	_DAELAAAK(cr)DSEQIK_	Unigene0000117	Golgi-localized GRIP domain-containing protein isoform 4 OS=Theobroma cacao GN=TCM_000081 PE=4 SV=1	2	778.894		0.00052683	67.846	1
1184	DAFKEFVK	8	Crot(K)	_DAFK(cr)EFVK_	Unigene0019725	Myosin-H heavy chain isoform 1 OS=Theobroma cacao GN=TCM_001230 PE=4 SV=1	2	526.277	-2.1452	0.013941	76.221	1
1185	DAFKVLDK	8	Crot(K)	_DAFK(cr)VLDK_	Unigene0025064	Calcium-binding EF-hand family protein OS=Theobroma cacao GN=TCM_016073 PE=4 SV=1	2	502.277	-0.73835	0.024706	66.504	1
1186	DAFQLAKEK	9	Crot(K)	_DAFQLAK(cr)EK_	Unigene0000066	Regulatory particle triple-A ATPase 5A OS=Theobroma cacao GN=TCM_026659 PE=3 SV=1	2	559.298	-0.3234	0.0066951	76.228	1
1187	DAFVEKHGVK	10	Crot(K)	_DAFVEK(cr)HGVK_	Unigene0042210	Dihydrolipoyllysine-residue succinyltransferase component of 2-oxoglutarate dehydrogenase complex OS=Theobroma cacao GN=TCM_030257 PE=4 SV=1	2	599.317	1.7099	0.001153	86.114	1
1188	DAFVEKHGVK	10	Crot(K)	_DAFVEK(cr)HGVK_	Unigene0042210	Dihydrolipoyllysine-residue succinyltransferase component of 2-oxoglutarate dehydrogenase complex OS=Theobroma cacao GN=TCM_030257 PE=4 SV=1	3	399.88	2.0274	0.030522	41.399	1
1189	DAFVEKHGVK	10	Crot(K)	_DAFVEK(cr)HGVK_	Unigene0042210	Dihydrolipoyllysine-residue succinyltransferase component of 2-oxoglutarate dehydrogenase complex OS=Theobroma cacao GN=TCM_030257 PE=4 SV=1	3	399.88	-0.31541	0.0090569	56.404	1
1190	DAFVEKHGVK	10	Crot(K)	_DAFVEK(cr)HGVK_	Unigene0042210	Dihydrolipoyllysine-residue succinyltransferase component of 2-oxoglutarate dehydrogenase complex OS=Theobroma cacao GN=TCM_030257 PE=4 SV=1	2	599.317	-1.0504	5.8835e-05	107.11	1
1191	DAGEKGEVK	9	Crot(K)	_DAGEK(cr)GEVK_	Unigene0015660	Glycerol kinase OS=Carica papaya GN=NHO1 PE=2 SV=1	2	500.751	0.19683	0.0017081	92.538	1
1192	DAGQKPFTFQIGKGSVIK	18	Crot(K)	_DAGQKPFTFQIGK(cr)GSVIK_	Unigene0028554	Immunophilin, putative OS=Ricinus communis GN=RCOM_0884730 PE=4 SV=1	3	663.698	0.37985	8.4671e-10	99.313	1
1193	DAGQKPFTFQIGKGSVIK	18	Crot(K)	_DAGQKPFTFQIGK(cr)GSVIK_	Unigene0028554	Immunophilin, putative OS=Ricinus communis GN=RCOM_0884730 PE=4 SV=1	3	663.698	-2.8972	0.00026333	65.196	1
1194	DAHDAEKVPLLEVK	14	Crot(K)	_DAHDAEK(cr)VPLLEVK_	Unigene0018101	ABC transporter family protein OS=Hevea brasiliensis GN=ABCI6 PE=2 SV=1	3	544.626	-0.19258	0.0047506	51.771	1
1196	DAIDGMDGQSLDGR	14	Oxidation (M)	_DAIDGM(ox)DGQSLDGR_	Unigene0030809	Glycine-rich RNA-binding GRP1A OS=Gossypium arboreum GN=F383_06307 PE=4 SV=1	2	733.315	-0.81452	9.8683e-11	138.21	1
1197	DAIDGMDGQSLDGR	14	Unmodified	_DAIDGMDGQSLDGR_	Unigene0030809	Glycine-rich RNA-binding GRP1A OS=Gossypium arboreum GN=F383_06307 PE=4 SV=1	2	725.317	0.39819	3.8442e-05	110.44	1
1198	DAIDTKNQADSVVYQTEK	18	Crot(K)	_DAIDTK(cr)NQADSVVYQTEK_	Unigene0033431	Heat shock 70 kDa 7, chloroplastic-like protein OS=Gossypium arboreum GN=F383_19848 PE=3 SV=1	2	1047.01	-0.67136	4.2382e-47	212.32	1
1199	DAIDTKNQADSVVYQTEK	18	Crot(K)	_DAIDTK(cr)NQADSVVYQTEK_	Unigene0033431	Heat shock 70 kDa 7, chloroplastic-like protein OS=Gossypium arboreum GN=F383_19848 PE=3 SV=1	3	698.339	1.2077	3.0899e-10	108.34	1
1200	DAIDTKNQADSVVYQTEK	18	Crot(K)	_DAIDTK(cr)NQADSVVYQTEK_	Unigene0033431	Heat shock 70 kDa 7, chloroplastic-like protein OS=Gossypium arboreum GN=F383_19848 PE=3 SV=1	2	1047.01	0.18893	7.5673e-27	166.77	1
1201	DAIEYEKVVHK	11	Crot(K)	_DAIEYEK(cr)VVHK_	Unigene0033512	Glutamate synthase 1 isoform 1 OS=Theobroma cacao GN=TCM_024267 PE=4 SV=1	3	466.914	0.046186	0.0013662	70.942	1
1202	DAILSGKFHQVR	12	Crot(K)	_DAILSGK(cr)FHQVR_	Unigene0031577	2,3-bisphosphoglycerate-independent phosphoglycerate mutase OS=Morus notabilis GN=L484_022764 PE=4 SV=1	3	480.265	0.67546	8.0779e-05	96.229	1
1203	DAKAMAATPADVK	13	Oxidation (M),Crot(K)	_DAK(cr)AM(ox)AATPADVK_	Unigene0033073	17.7 kDa heat shock protein OS=Carica papaya PE=2 SV=1	2	686.842	-0.040183	0.00076296	76.009	1
1204	DAKAMAATPADVK	13	Oxidation (M),Crot(K)	_DAK(cr)AM(ox)AATPADVK_	Unigene0033073	17.7 kDa heat shock protein OS=Carica papaya PE=2 SV=1	2	686.842	-0.44627	6.6135e-07	116.79	1
1205	DAKAMAATPADVK	13	Oxidation (M),Crot(K)	_DAK(cr)AM(ox)AATPADVK_	Unigene0033073	17.7 kDa heat shock protein OS=Carica papaya PE=2 SV=1	2	686.842	0.58818	0.0025137	63.923	1
1206	DAKAMAATPADVK	13	Crot(K)	_DAK(cr)AMAATPADVK_	Unigene0033073	17.7 kDa heat shock protein OS=Carica papaya PE=2 SV=1	2	678.845	-1.1515	1.2739e-05	113.1	2
1207	DAKAMAATPADVK	13	Crot(K)	_DAK(cr)AMAATPADVK_	Unigene0033073	17.7 kDa heat shock protein OS=Carica papaya PE=2 SV=1	2	678.845	-3.6046	0.0073438	62.044	1
1208	DAKHQPPMLADLDYSGADPTMSGDELIK	28	Crot(K)	_DAK(cr)HQPPMLADLDYSGADPTMSGDELIK_	Unigene0034910	Polyphenol oxidase OS=Populus euphratica PE=2 SV=1	3	1028.48	0.47301	1.7202e-16	94.802	1
1209	DAKLPDLEVIR	11	Crot(K)	_DAK(cr)LPDLEVIR_	Unigene0019693	eIF4-gamma/eIF5/eIF2-epsilon domain-containing family protein OS=Populus trichocarpa GN=POPTR_0013s08340g PE=2 SV=1	2	668.877	2.0673	0.00061289	88.338	1
1210	DAKLSFK	7	Crot(K)	_DAK(cr)LSFK_	Unigene0033431	Heat shock 70 kDa 7, chloroplastic-like protein OS=Gossypium arboreum GN=F383_19848 PE=3 SV=1	2	438.745	0.82138	0.012355	85.212	1
1211	DAKLSFK	7	Crot(K)	_DAK(cr)LSFK_	Unigene0033431	Heat shock 70 kDa 7, chloroplastic-like protein OS=Gossypium arboreum GN=F383_19848 PE=3 SV=1	2	438.745	0.25627	0.012493	84.916	1
1212	DAKLYEIGAGTSEIR	15	Crot(K)	_DAK(cr)LYEIGAGTSEIR_	Unigene0000122	Putative isovaleryl-CoA dehydrogenase/auxin binding protein (Fragment) OS=Robinia pseudoacacia GN=IVD PE=2 SV=1	2	845.936	-0.55062	6.3879e-08	117.06	1
1213	DAKLYEIGAGTSEIR	15	Crot(K)	_DAK(cr)LYEIGAGTSEIR_	Unigene0000122	Putative isovaleryl-CoA dehydrogenase/auxin binding protein (Fragment) OS=Robinia pseudoacacia GN=IVD PE=2 SV=1	3	564.293	1.8412	0.00021846	71.781	1
1214	DAKNPDR	7	Crot(K)	_DAK(cr)NPDR_	Unigene0029502	Esterase, putative isoform 2 OS=Theobroma cacao GN=TCM_016994 PE=4 SV=1	2	442.217	-0.45924	0.004456	104.21	1
1215	DAKNPDR	7	Crot(K)	_DAK(cr)NPDR_	Unigene0029502	Esterase, putative isoform 2 OS=Theobroma cacao GN=TCM_016994 PE=4 SV=1	2	442.217	-0.45785	0.056417	60.074	1
1216	DAKVVHELK	9	Crot(K)	_DAK(cr)VVHELK_	Unigene0029215	Pyruvate kinase OS=Theobroma cacao GN=TCM_015766 PE=3 SV=1	2	553.814	-0.12186	0.00067021	104.07	1
1217	DALAEGDKITLETAK	15	Crot(K)	_DALAEGDK(cr)ITLETAK_	Unigene0029619	V-type proton ATPase catalytic subunit A OS=Citrus unshiu PE=2 SV=1	2	821.93	-0.65462	9.9899e-06	96.489	1
1218	DALDAFNEKNK	11	Crot(K)	_DALDAFNEK(cr)NK_	Unigene0017865	RAB6-interacting golgin OS=Gossypium arboreum GN=F383_22701 PE=4 SV=1	2	666.825	-0.45586	6.5456e-12	155.97	1
1219	DAMEKLGSDSAK	12	Oxidation (M),Crot(K)	_DAM(ox)EK(cr)LGSDSAK_	Unigene0029018	Aconitate hydratase OS=Theobroma cacao GN=TCM_011347 PE=3 SV=1	2	668.308	0.95447	0.030261	43.401	1
1220	DAMEKLGSDSAK	12	Oxidation (M),Crot(K)	_DAM(ox)EK(cr)LGSDSAK_	Unigene0029018	Aconitate hydratase OS=Theobroma cacao GN=TCM_011347 PE=3 SV=1	2	668.308	-0.41381	6.2045e-07	118.76	1
1221	DAMEKLGSDSAK	12	Crot(K)	_DAMEK(cr)LGSDSAK_	Unigene0029018	Aconitate hydratase OS=Theobroma cacao GN=TCM_011347 PE=3 SV=1	2	660.311	-0.37354	0.0007096	84.892	1
1222	DAMEKLGSDSAK	12	Crot(K)	_DAMEK(cr)LGSDSAK_	Unigene0029018	Aconitate hydratase OS=Theobroma cacao GN=TCM_011347 PE=3 SV=1	2	660.311	0.24912	6.1312e-05	107.17	2
1223	DAMETASQSGDR	12	Unmodified	_DAMETASQSGDR_	Unigene0022612	Clathrin heavy chain OS=Gossypium raimondii GN=B456_012G077900 PE=3 SV=1	2	634.265	1.0324	0.022023	66.004	1
1224	DANAALEINPDSAK	14	Unmodified	_DANAALEINPDSAK_	Unigene0020223	Tetratricopeptide repeat-containing family protein OS=Populus trichocarpa GN=POPTR_0003s11350g PE=4 SV=1	2	714.852	-1.2832	0.00043342	91.969	1
1225	DAPMFVVGVNEK	12	Unmodified	_DAPMFVVGVNEK_	Unigene0030448	Glyceraldehyde-3-phosphate dehydrogenase OS=Gossypium raimondii GN=B456_007G074000 PE=3 SV=1	2	653.329	-1.7179	0.00032174	106.79	1
1226	DAQANDLNEK	10	Unmodified	_DAQANDLNEK_	Unigene0016388	Myosin-1 OS=Gossypium arboreum GN=F383_05776 PE=4 SV=1	2	559.26		0.00013183	106.4	1
1227	DAQKVSEDANEK	12	Crot(K)	_DAQK(cr)VSEDANEK_	Unigene0029168	ATP binding protein, putative OS=Ricinus communis GN=RCOM_1327430 PE=4 SV=1	2	701.328	0.6287	0.0046154	65.495	1
1228	DASELVAKLR	10	Crot(K)	_DASELVAK(cr)LR_	Unigene0031980	T-complex protein 1 subunit alpha OS=Cucumis sativus GN=Csa_2G099450 PE=3 SV=1	2	585.33	1.2456	6.1676e-08	135.43	1
1229	DASIIESQELK	11	Unmodified	_DASIIESQELK_	Unigene0003750	Ribophorin II (RPN2) family protein isoform 2 OS=Theobroma cacao GN=TCM_003993 PE=4 SV=1	2	616.822		0.014056	65.879	1
1230	DATDDFEDVGHSDDAR	16	Unmodified	_DATDDFEDVGHSDDAR_	Unigene0004206	Cytochrome b5 isoform 1 OS=Cajanus cajan GN=KK1_033621 PE=3 SV=1	3	588.903	-0.43992	4.1247e-07	99.344	1
1231	DATDDFEDVGHSDDAR	16	Unmodified	_DATDDFEDVGHSDDAR_	Unigene0004206	Cytochrome b5 isoform 1 OS=Cajanus cajan GN=KK1_033621 PE=3 SV=1	2	882.851	0.23285	1.4902e-42	197.17	1
1232	DATDDFEDVGHSDDAR	16	Unmodified	_DATDDFEDVGHSDDAR_	Unigene0004206	Cytochrome b5 isoform 1 OS=Cajanus cajan GN=KK1_033621 PE=3 SV=1	3	588.903	0.23916	0.00046024	68.576	1
1233	DATDDFEDVGHSDDAR	16	Unmodified	_DATDDFEDVGHSDDAR_	Unigene0004206	Cytochrome b5 isoform 1 OS=Cajanus cajan GN=KK1_033621 PE=3 SV=1	3	588.903	0.40973	0.00030107	73.279	1
1234	DATDDKVTIESAEATR	16	Crot(K)	_DATDDK(cr)VTIESAEATR_	Unigene0028608	Isocitrate dehydrogenase [NADP] OS=Ricinus communis GN=RCOM_0113200 PE=3 SV=1	2	895.426	0.078761	2.0632e-61	229.68	2
1235	DAVDSAIEDIKK	12	Unmodified	_DAVDSAIEDIKK_	Unigene0034480	Glycerophosphoryl diester phosphodiesterase, putative OS=Ricinus communis GN=RCOM_0046160 PE=4 SV=1	2	652.341	0.29766	0.0061501	83.204	1
1236	DAVDSAIEDIKK	12	Crot(K)	_DAVDSAIEDIK(cr)K_	Unigene0034480	Glycerophosphoryl diester phosphodiesterase, putative OS=Ricinus communis GN=RCOM_0046160 PE=4 SV=1	2	686.354	-0.95031	0.0079947	67.952	1
1237	DAVIDECNKSER	12	Crot(K)	_DAVIDECNK(cr)SER_	Unigene0036609	Heat shock 70 kDa protein 16 OS=Arabidopsis thaliana GN=HSP70-16 PE=2 SV=1	2	752.341	-0.44165	1.0455e-11	147.24	1
1238	DAVLCHVAIK	10	Unmodified	_DAVLCHVAIK_	Unigene0026921	Annexin OS=Theobroma cacao GN=TCM_045338 PE=3 SV=1	3	375.874	-0.039304	0.0069827	63.216	1
1239	DAVLCHVAIK	10	Unmodified	_DAVLCHVAIK_	Unigene0026921	Annexin OS=Theobroma cacao GN=TCM_045338 PE=3 SV=1	2	563.308	-2.4408	0.00036054	105.2	1
1240	DAVLLVFANK	10	Unmodified	_DAVLLVFANK_	Unigene0009252	ADP-ribosylation factor OS=Gossypium arboreum GN=F383_29316 PE=3 SV=1	2	545.319	-0.46958	0.00013959	111.61	1
1241	DAVLLVFANK	10	Unmodified	_DAVLLVFANK_	Unigene0009252	ADP-ribosylation factor OS=Gossypium arboreum GN=F383_29316 PE=3 SV=1	2	545.319	-1.5782	0.00054595	99.815	1
1242	DAVTYTEHAK	10	Unmodified	_DAVTYTEHAK_	Unigene0044672	Histone H4 OS=Paracoccidioides brasiliensis (strain Pb18) GN=PADG_00872 PE=3 SV=2	2	567.775	-0.60443	4.0758e-07	131.52	1
1243	DAVTYTEHAK	10	Unmodified	_DAVTYTEHAK_	Unigene0044672	Histone H4 OS=Paracoccidioides brasiliensis (strain Pb18) GN=PADG_00872 PE=3 SV=2	3	378.852	0.20195	0.012207	58.699	1
1244	DAVTYTEHAK	10	Unmodified	_DAVTYTEHAK_	Unigene0044672	Histone H4 OS=Paracoccidioides brasiliensis (strain Pb18) GN=PADG_00872 PE=3 SV=2	2	567.775	1.0221	0.00020083	109.83	1
1245	DAVTYTEHAK	10	Unmodified	_DAVTYTEHAK_	Unigene0044672	Histone H4 OS=Paracoccidioides brasiliensis (strain Pb18) GN=PADG_00872 PE=3 SV=2	3	378.852	0.39149	0.0020713	76.228	1
1246	DAVTYTEHAK	10	Unmodified	_DAVTYTEHAK_	Unigene0044672	Histone H4 OS=Paracoccidioides brasiliensis (strain Pb18) GN=PADG_00872 PE=3 SV=2	2	567.775	0.59242	2.2254e-05	119.22	1
1247	DAVTYTEHAK	10	Unmodified	_DAVTYTEHAK_	Unigene0044672	Histone H4 OS=Paracoccidioides brasiliensis (strain Pb18) GN=PADG_00872 PE=3 SV=2	3	378.852	1.5372	0.023904	48.981	1
1248	DAVTYTEHAK	10	Unmodified	_DAVTYTEHAK_	Unigene0044672	Histone H4 OS=Paracoccidioides brasiliensis (strain Pb18) GN=PADG_00872 PE=3 SV=2	2	567.775	-1.0364	0.00020083	109.83	1
1249	DAVTYTEHAK	10	Unmodified	_DAVTYTEHAK_	Unigene0044672	Histone H4 OS=Paracoccidioides brasiliensis (strain Pb18) GN=PADG_00872 PE=3 SV=2	3	378.852	-0.49133	0.0022433	75.387	1
1250	DAVTYTEHAK	10	Unmodified	_DAVTYTEHAK_	Unigene0044672	Histone H4 OS=Paracoccidioides brasiliensis (strain Pb18) GN=PADG_00872 PE=3 SV=2	2	567.775	-0.54289	1.809e-05	121.5	1
1251	DAVTYTEHAK	10	Unmodified	_DAVTYTEHAK_	Unigene0044672	Histone H4 OS=Paracoccidioides brasiliensis (strain Pb18) GN=PADG_00872 PE=3 SV=2	3	378.852	-0.68051	0.0038153	67.704	1
1252	DAVTYTEHAK	10	Unmodified	_DAVTYTEHAK_	Unigene0044672	Histone H4 OS=Paracoccidioides brasiliensis (strain Pb18) GN=PADG_00872 PE=3 SV=2	2	567.775	-0.37804	6.647e-06	127.76	1
1253	DAVTYTEHAR	10	Unmodified	_DAVTYTEHAR_	Unigene0052470	Histone H4 OS=Zea mays GN=H4C14 PE=3 SV=1	2	581.778	0.27683	2.0008e-05	120.45	1
1254	DAYHKLR	7	Crot(K)	_DAYHK(cr)LR_	Unigene0029198	Ribosomal protein S5/Elongation factor G/III/V family protein OS=Theobroma cacao GN=TCM_041395 PE=4 SV=1	2	485.759	-0.26304	0.046617	63.306	1
1255	DAYLANESTK	10	Unmodified	_DAYLANESTK_	Unigene0049610	Annexin OS=Manihot esculenta GN=Ann1 PE=2 SV=1	2	556.267	-0.38861	0.016336	76.843	1
1256	DAYLANESTKR	11	Crot(K)	_DAYLANESTK(cr)R_	Unigene0049610	Annexin OS=Manihot esculenta GN=Ann1 PE=2 SV=1	2	668.331	-0.34481	4.6646e-12	161.19	1
1257	DAYLANESTKR	11	Crot(K)	_DAYLANESTK(cr)R_	Unigene0049610	Annexin OS=Manihot esculenta GN=Ann1 PE=2 SV=1	2	668.331	0.79352	0.00011121	105.2	1
1258	DAYVGDEAQSK	11	Unmodified	_DAYVGDEAQSK_	Unigene0018750	Actin 11 (Fragment) OS=Litsea cubeba GN=act11 PE=2 SV=1	2	591.767	-0.20675	0.0040657	84.479	1
1259	DAYVGDEAQSKR	12	Crot(K)	_DAYVGDEAQSK(cr)R_	Unigene0018750	Actin 11 (Fragment) OS=Litsea cubeba GN=act11 PE=2 SV=1	2	703.831	0.61555	7.0535e-10	136.53	1
1260	DAYVGDEAQSKR	12	Crot(K)	_DAYVGDEAQSK(cr)R_	Unigene0018750	Actin 11 (Fragment) OS=Litsea cubeba GN=act11 PE=2 SV=1	3	469.556	0.19528	4.4531e-05	99.732	1
1261	DAYVGDEAQSKR	12	Crot(K)	_DAYVGDEAQSK(cr)R_	Unigene0018750	Actin 11 (Fragment) OS=Litsea cubeba GN=act11 PE=2 SV=1	2	703.831	-0.44382	4.654e-15	158.3	1
1262	DCDKAVER	8	Crot(K)	_DCDK(cr)AVER_	Unigene0023802	Heat shock STI OS=Gossypium arboreum GN=F383_05458 PE=4 SV=1	2	530.74	0.2439	0.0034053	97.431	1
1263	DCDSGKVDPK	10	Crot(K)	_DCDSGK(cr)VDPK_	Unigene0000122	Putative isovaleryl-CoA dehydrogenase/auxin binding protein (Fragment) OS=Robinia pseudoacacia GN=IVD PE=2 SV=1	2	594.764	-3.1518	0.014402	61.833	1
1264	DCHDNYGHKDR	11	Crot(K)	_DCHDNYGHK(cr)DR_	Unigene0039530	Endonuclease 4 isoform 1 OS=Theobroma cacao GN=TCM_029963 PE=4 SV=1	2	742.802	-0.82226	5.8631e-12	156.81	1
1265	DCLAYSKVK	9	Crot(K)	_DCLAYSK(cr)VK_	Unigene0008320	Aldo-keto reductase, putative OS=Ricinus communis GN=RCOM_1450950 PE=4 SV=1	2	576.292		0.042416	53.517	1
1266	DDAFKTHPVNFLNER	15	Crot(K)	_DDAFK(cr)THPVNFLNER_	Unigene0038654	Alcohol dehydrogenase, putative OS=Ricinus communis GN=RCOM_0138590 PE=3 SV=1	3	624.308	0.63293	4.53e-06	95.57	1
1267	DDDDPKLSR	9	Crot(K)	_DDDDPK(cr)LSR_	Unigene0000357	NPL4-like protein 1 OS=Arabidopsis thaliana GN=At3g63000 PE=1 SV=1	2	564.762	0.20806	0.00080646	99.815	1
1268	DDEHEIKMR	9	Oxidation (M),Crot(K)	_DDEHEIK(cr)M(ox)R_	Unigene0012669	Small heat shock protein isoform 2 OS=Theobroma cacao GN=TCM_015499 PE=3 SV=1	2	628.782	-0.07628	0.000281	106.88	1
1269	DDEHEIKMR	9	Crot(K)	_DDEHEIK(cr)MR_	Unigene0012669	Small heat shock protein isoform 2 OS=Theobroma cacao GN=TCM_015499 PE=3 SV=1	3	414.192	1.2378	0.0030082	73.573	1
1270	DDEHEIKMR	9	Crot(K)	_DDEHEIK(cr)MR_	Unigene0012669	Small heat shock protein isoform 2 OS=Theobroma cacao GN=TCM_015499 PE=3 SV=1	2	620.785	0.34079	0.00011659	125.71	1
1271	DDEIWTTKLR	10	Crot(K)	_DDEIWTTK(cr)LR_	Unigene0053917	Callose synthase 12-like protein OS=Gossypium arboreum GN=F383_02873 PE=4 SV=1	2	672.843	-0.55681	2.0652e-06	125.75	1
1272	DDELLQTETR	10	Unmodified	_DDELLQTETR_	Unigene0036450	Putative NAD-dependent epimerase/dehydratase-like OS=Solanum chacoense PE=4 SV=1	2	610.294	-0.75426	7.6792e-07	130.98	1
1273	DDENVNSQPFMR	12	Oxidation (M)	_DDENVNSQPFM(ox)R_	Unigene0025300	Ribulose bisphosphate carboxylase large chain (Fragment) OS=Nanocnide lobata GN=rbcL PE=3 SV=1	2	734.312	-0.57441	6.2435e-07	126.71	1
1274	DDENVNSQPFMR	12	Oxidation (M)	_DDENVNSQPFM(ox)R_	Unigene0025300	Ribulose bisphosphate carboxylase large chain (Fragment) OS=Nanocnide lobata GN=rbcL PE=3 SV=1	2	734.312	-0.40655	5.7496e-15	153.54	1
1275	DDENVNSQPFMR	12	Oxidation (M)	_DDENVNSQPFM(ox)R_	Unigene0025300	Ribulose bisphosphate carboxylase large chain (Fragment) OS=Nanocnide lobata GN=rbcL PE=3 SV=1	2	734.312	0.31626	0.00010219	105.36	1
1276	DDENVNSQPFMR	12	Unmodified	_DDENVNSQPFMR_	Unigene0025300	Ribulose bisphosphate carboxylase large chain (Fragment) OS=Nanocnide lobata GN=rbcL PE=3 SV=1	2	726.315	0.55618	2.5092e-44	231.17	1
1277	DDIEKEDAFR	10	Crot(K)	_DDIEK(cr)EDAFR_	Unigene0029742	Transportin 1 isoform 1 OS=Theobroma cacao GN=TCM_006568 PE=4 SV=1	2	653.302	-0.36371	8.2407e-05	103.69	1
1278	DDIVVFSNYKDQR	13	Crot(K)	_DDIVVFSNYK(cr)DQR_	Unigene0020185	Acylamino-acid-releasing enzyme, putative isoform 1 OS=Theobroma cacao GN=TCM_033903 PE=4 SV=1	2	833.907	1.0733	9.0017e-07	121.69	1
1279	DDKEDLER	8	Crot(K)	_DDK(cr)EDLER_	Unigene0029225	Molybdopterin biosynthesis CNX1 protein / molybdenum cofactor biosynthesis enzyme CNX1 (CNX1) isoform 1 OS=Theobroma cacao GN=TCM_041148 PE=4 SV=1	2	544.249	0.25549	0.024965	66.27	1
1280	DDKGDGDLVDK	11	Crot(K)	_DDK(cr)GDGDLVDK_	Unigene0035349	6-phosphogluconate dehydrogenase, decarboxylating OS=Jatropha curcas GN=JCGZ_25604 PE=3 SV=1	2	622.786	0.91662	0.0034171	72.29	1
1281	DDKGDGDLVDK	11	Crot(K)	_DDK(cr)GDGDLVDK_	Unigene0035349	6-phosphogluconate dehydrogenase, decarboxylating OS=Jatropha curcas GN=JCGZ_25604 PE=3 SV=1	2	622.786	-0.63848	0.021269	56.205	1
1282	DDKGDGDLVDK	11	Crot(K)	_DDK(cr)GDGDLVDK_	Unigene0035349	6-phosphogluconate dehydrogenase, decarboxylating OS=Jatropha curcas GN=JCGZ_25604 PE=3 SV=1	2	622.786	0.16902	0.0050187	66.023	1
1283	DDKGDGDLVDK	11	Crot(K)	_DDK(cr)GDGDLVDK_	Unigene0035349	6-phosphogluconate dehydrogenase, decarboxylating OS=Jatropha curcas GN=JCGZ_25604 PE=3 SV=1	2	622.786	0.87172	0.038973	48.229	1
1284	DDKGDGDLVDK	11	Crot(K)	_DDK(cr)GDGDLVDK_	Unigene0035349	6-phosphogluconate dehydrogenase, decarboxylating OS=Jatropha curcas GN=JCGZ_25604 PE=3 SV=1	2	622.786	0.87162	0.026728	53.034	1
1285	DDKGDGDLVDK	11	Crot(K)	_DDK(cr)GDGDLVDK_	Unigene0035349	6-phosphogluconate dehydrogenase, decarboxylating OS=Jatropha curcas GN=JCGZ_25604 PE=3 SV=1	2	622.786	0.37699	0.027517	52.576	1
1286	DDKGDGDLVDK	11	Unmodified	_DDKGDGDLVDK_	Unigene0035349	6-phosphogluconate dehydrogenase, decarboxylating OS=Jatropha curcas GN=JCGZ_25604 PE=3 SV=1	2	588.773		0.0077461	66.023	1
1287	DDKGDGDLVDK	11	Unmodified	_DDKGDGDLVDK_	Unigene0035349	6-phosphogluconate dehydrogenase, decarboxylating OS=Jatropha curcas GN=JCGZ_25604 PE=3 SV=1	2	588.773		0.001186	92.19	1
1288	DDKGDGDLVDK	11	Unmodified	_DDKGDGDLVDK_	Unigene0035349	6-phosphogluconate dehydrogenase, decarboxylating OS=Jatropha curcas GN=JCGZ_25604 PE=3 SV=1	2	588.773		2.1737e-05	109	1
1289	DDKGDGDLVDK	11	Unmodified	_DDKGDGDLVDK_	Unigene0035349	6-phosphogluconate dehydrogenase, decarboxylating OS=Jatropha curcas GN=JCGZ_25604 PE=3 SV=1	2	588.773	-0.40936	0.01587	80.318	1
1290	DDKGDGDLVDKVLDK	15	Crot(K)	_DDKGDGDLVDK(cr)VLDK_	Unigene0035349	6-phosphogluconate dehydrogenase, decarboxylating OS=Jatropha curcas GN=JCGZ_25604 PE=3 SV=1	2	850.423	1.9972	1.5459e-10	137.69	1
1291	DDKGNGVPR	9	Crot(K)	_DDK(cr)GNGVPR_	Unigene0051333	Guanine nucleotide-binding protein subunit beta-like protein OS=Gossypium arboreum GN=F383_11557 PE=4 SV=1	2	513.254	-0.89858	0.004027	80.688	1
1292	DDKVDDLSR	9	Crot(K)	_DDK(cr)VDDLSR_	Unigene0020026	Cullin 1 OS=Theobroma cacao GN=TCM_004565 PE=3 SV=1	2	565.77	-0.84667	0.053913	48.284	1
1293	DDKVEDLSR	9	Crot(K)	_DDK(cr)VEDLSR_	Unigene0017914	Cullin-1, putative OS=Ricinus communis GN=RCOM_0680540 PE=3 SV=1	2	572.778	0.83127	0.0029767	83.883	1
1294	DDLHAKVSELEK	12	Crot(K)	_DDLHAK(cr)VSELEK_	Unigene0016388	Myosin-1 OS=Gossypium arboreum GN=F383_05776 PE=4 SV=1	2	726.372	0.30731	1.2744e-15	160.84	1
1295	DDLHAKVSELEK	12	Crot(K)	_DDLHAK(cr)VSELEK_	Unigene0016388	Myosin-1 OS=Gossypium arboreum GN=F383_05776 PE=4 SV=1	3	484.584	0.06551	1.579e-05	109.44	1
1296	DDLSGMQLSGNKVR	14	Oxidation (M),Crot(K)	_DDLSGM(ox)QLSGNK(cr)VR_	Unigene0030460	D-cysteine desulfhydrase isoform 1 OS=Theobroma cacao GN=TCM_013393 PE=4 SV=1	2	802.391	-0.88851	1.7971e-30	184.71	1
1297	DDLSGMQLSGNKVR	14	Oxidation (M),Crot(K)	_DDLSGM(ox)QLSGNK(cr)VR_	Unigene0030460	D-cysteine desulfhydrase isoform 1 OS=Theobroma cacao GN=TCM_013393 PE=4 SV=1	2	802.391	-0.34259	6.1375e-06	107.46	1
1298	DDLSGMQLSGNKVR	14	Crot(K)	_DDLSGMQLSGNK(cr)VR_	Unigene0030460	D-cysteine desulfhydrase isoform 1 OS=Theobroma cacao GN=TCM_013393 PE=4 SV=1	2	794.393	-1.059	8.2054e-36	197.38	1
1299	DDNPIGATLIGR	12	Unmodified	_DDNPIGATLIGR_	Unigene0029045	Phospholipase D alpha 1 OS=Carica papaya GN=PLD1 PE=1 SV=1	2	621.328	-0.6127	0.0046382	81.565	1
1300	DDNYLDEPAFETVK	14	Unmodified	_DDNYLDEPAFETVK_	Unigene0054153	GDP dissociation inhibitor OS=Nicotiana tabacum GN=GDI PE=2 SV=1	2	828.375	1.7649	0.0004093	92.495	1
1301	DDNYLDEPAFETVKK	15	Crot(K)	_DDNYLDEPAFETVK(cr)K_	Unigene0054153	GDP dissociation inhibitor OS=Nicotiana tabacum GN=GDI PE=2 SV=1	2	926.436	1.4168	3.5918e-11	136.57	1
1302	DDPTSLFTCPTGTNYK	16	Unmodified	_DDPTSLFTCPTGTNYK_	Unigene0040102	Osmotin 34 OS=Theobroma cacao GN=TCM_016208 PE=4 SV=1	2	908.907	-0.34686	1.3206e-43	211.75	1
1303	DDQVPLILIQTTDGTK	16	Unmodified	_DDQVPLILIQTTDGTK_	Unigene0036598	Protein disulfide-isomerase OS=Citrus limon PE=2 SV=1	2	878.97	1.6996	4.3168e-08	118.48	1
1304	DDSIILDGAGDKK	13	Crot(K)	_DDSIILDGAGDK(cr)K_	Unigene0022116	Chaperonin-60kD, ch60, putative OS=Ricinus communis GN=RCOM_1023530 PE=3 SV=1	2	707.857	-0.70945	3.7839e-10	141.13	1
1305	DDTAAVLKSR	10	Crot(K)	_DDTAAVLK(cr)SR_	Unigene0052264	Adenylate kinase 1 isoform 1 OS=Theobroma cacao GN=TCM_014604 PE=3 SV=1	2	572.304		1.4213e-13	131.82	1
1306	DDTSNAATSPKDAK	14	Crot(K)	_DDTSNAATSPK(cr)DAK_	Unigene0027172	Ubiquitin-specific protease 14 isoform 1 OS=Theobroma cacao GN=TCM_031292 PE=3 SV=1	2	744.844	0.54506	6.3846e-16	150.26	1
1307	DDTSSKEFSLR	11	Crot(K)	_DDTSSK(cr)EFSLR_	Unigene0027363	RNA-binding KH domain-containing protein isoform 1 OS=Theobroma cacao GN=TCM_018609 PE=4 SV=1	2	676.82	0.76035	5.3721e-05	105.46	1
1308	DDVLTKAEK	9	Crot(K)	_DDVLTK(cr)AEK_	Unigene0032265	Phosphoribosylaminoimidazole carboxylase atpase-subunit isoform 1 OS=Theobroma cacao GN=TCM_026264 PE=3 SV=1	2	543.788	-1.2537	0.043043	51.872	1
1309	DDVVPIFGTTKLK	13	Crot(K)	_DDVVPIFGTTK(cr)LK_	Unigene0004052	NAD(P)-linked oxidoreductase superfamily protein OS=Theobroma cacao GN=TCM_026375 PE=4 SV=1	2	750.919	1.4963	0.01459	55.724	1
1310	DDWKIIR	7	Crot(K)	_DDWK(cr)IIR_	Unigene0033519	NADH-ubiquinone oxidoreductase, putative OS=Ricinus communis GN=RCOM_0458390 PE=3 SV=1	2	507.274	0.81431	0.0049077	102.71	1
1311	DEAFFSANAAAQASR	15	Unmodified	_DEAFFSANAAAQASR_	Unigene0034416	Methionine synthase OS=Carica papaya PE=2 SV=1	2	778.36	0.51296	2.2173e-06	113.52	1
1312	DEALAEDQKDAFK	13	Crot(K)	_DEALAEDQK(cr)DAFK_	Unigene0019725	Myosin-H heavy chain isoform 1 OS=Theobroma cacao GN=TCM_001230 PE=4 SV=1	2	774.365	1.3359	2.2037e-10	140.01	1
1313	DEATGKR	7	Crot(K)	_DEATGK(cr)R_	Unigene0032256	60S ribosomal protein L9, putative OS=Ricinus communis GN=RCOM_1315040 PE=4 SV=1	2	422.712	-0.74603	0.0028468	117.93	1
1314	DEEDKEQK	8	Crot(K)	_DEEDK(cr)EQK_	Unigene0044234	Late embryogenesis abundant protein, group 2 isoform 1 OS=Theobroma cacao GN=TCM_021528 PE=4 SV=1	2	544.741		0.018551	73.665	1
1315	DEEDKEQK	8	Crot(K)	_DEEDK(cr)EQK_	Unigene0044234	Late embryogenesis abundant protein, group 2 isoform 1 OS=Theobroma cacao GN=TCM_021528 PE=4 SV=1	2	544.741	-0.62971	0.0074366	82.452	1
1316	DEEDKEQK	8	Crot(K)	_DEEDK(cr)EQK_	Unigene0044234	Late embryogenesis abundant protein, group 2 isoform 1 OS=Theobroma cacao GN=TCM_021528 PE=4 SV=1	2	544.741	-0.053829	0.0074834	82.279	1
1317	DEEDKEQKGGFLEK	14	Crot(K)	_DEEDKEQK(cr)GGFLEK_	Unigene0044234	Late embryogenesis abundant protein, group 2 isoform 1 OS=Theobroma cacao GN=TCM_021528 PE=4 SV=1	3	573.941	-0.36626	0.0005213	67.648	1
1318	DEEDKEQKGGFLEK	14	Crot(K)	_DEEDKEQK(cr)GGFLEK_	Unigene0044234	Late embryogenesis abundant protein, group 2 isoform 1 OS=Theobroma cacao GN=TCM_021528 PE=4 SV=1	2	860.407	-0.15527	1.304e-62	247.38	1
1319	DEEDKEQKGGFLEK	14	Crot(K)	_DEEDKEQK(cr)GGFLEK_	Unigene0044234	Late embryogenesis abundant protein, group 2 isoform 1 OS=Theobroma cacao GN=TCM_021528 PE=4 SV=1	3	573.941	-0.24083	6.3516e-05	85.006	1
1320	DEEDVENVDSK	11	Unmodified	_DEEDVENVDSK_	Unigene0042291	Glycosyl hydrolases family 31 protein isoform 1 OS=Theobroma cacao GN=TCM_001582 PE=3 SV=1	2	639.77	-0.65835	0.014133	74.611	1
1321	DEEGKLYQK	9	Crot(K)	_DEEGK(cr)LYQK_	Unigene0052190	4-hydroxyphenylpyruvate dioxygenase OS=Ricinus communis GN=RCOM_1192240 PE=3 SV=1	2	589.29	0.93784	0.00032512	114.89	1
1322	DEEMADVKSLDIR	13	Oxidation (M),Crot(K)	_DEEM(ox)ADVK(cr)SLDIR_	Unigene0022139	Putative ATP synthase 24 kDa protein OS=Pyrus x bretschneideri PE=2 SV=1	2	802.877	1.2523	2.8051e-05	106.32	1
1323	DEEVAEVIESIQR	13	Unmodified	_DEEVAEVIESIQR_	Unigene0028989	Cytochrome P450 71A1 OS=Theobroma cacao GN=TCM_014496 PE=3 SV=1	2	758.878	0.28719	0.0072659	76.759	1
1324	DEEVNYHPSK	10	Unmodified	_DEEVNYHPSK_	Unigene0037299	Catalase OS=Theobroma cacao GN=TCM_000075 PE=3 SV=1	3	406.519	1.048	0.010629	60.064	2
1325	DEEVNYHPSK	10	Unmodified	_DEEVNYHPSK_	Unigene0037299	Catalase OS=Theobroma cacao GN=TCM_000075 PE=3 SV=1	2	609.275	1.1356	0.010888	80.014	1
1326	DEEVNYHPSKFDPVTNAER	19	Crot(K)	_DEEVNYHPSK(cr)FDPVTNAER_	Unigene0037299	Catalase OS=Theobroma cacao GN=TCM_000075 PE=3 SV=1	3	772.357	-0.069026	2.5945e-19	138.28	2
1327	DEEVNYHPSKFDPVTNAER	19	Crot(K)	_DEEVNYHPSK(cr)FDPVTNAER_	Unigene0037299	Catalase OS=Theobroma cacao GN=TCM_000075 PE=3 SV=1	2	1158.03	-0.58903	1.5079e-136	297.29	1
1328	DEEVNYHPSKFDPVTNAER	19	Crot(K)	_DEEVNYHPSK(cr)FDPVTNAER_	Unigene0037299	Catalase OS=Theobroma cacao GN=TCM_000075 PE=3 SV=1	3	772.357	-0.52685	1.2018e-16	129.75	1
1329	DEEVNYHPSKFDPVTNAER	19	Crot(K)	_DEEVNYHPSK(cr)FDPVTNAER_	Unigene0037299	Catalase OS=Theobroma cacao GN=TCM_000075 PE=3 SV=1	3	772.357	1.2126	7.3495e-06	81.016	1
1330	DEFEKYDK	8	Crot(K)	_DEFEK(cr)YDK_	Unigene0034926	Phosphomannomutase OS=Eucalyptus grandis GN=EUGRSUZ_E00184 PE=3 SV=1	2	571.256	-1.7993	0.05734	53.493	1
1331	DEFVEKDR	8	Crot(K)	_DEFVEK(cr)DR_	Unigene0037915	Ribulose-1,5-bisphosphate carboxylase/oxygenase large subunit (Fragment) OS=Vasconcellea goudotiana GN=rbcL PE=4 SV=1	2	553.262	-0.22264	0.0027251	101.54	1
1332	DEFVEKDR	8	Crot(K)	_DEFVEK(cr)DR_	Unigene0037915	Ribulose-1,5-bisphosphate carboxylase/oxygenase large subunit (Fragment) OS=Vasconcellea goudotiana GN=rbcL PE=4 SV=1	2	553.262	-0.68197	0.00068932	127.56	1
1333	DEFVEKDR	8	Crot(K)	_DEFVEK(cr)DR_	Unigene0037915	Ribulose-1,5-bisphosphate carboxylase/oxygenase large subunit (Fragment) OS=Vasconcellea goudotiana GN=rbcL PE=4 SV=1	2	553.262	0.28201	0.0013541	111.74	1
1334	DEFVEKDR	8	Crot(K)	_DEFVEK(cr)DR_	Unigene0037915	Ribulose-1,5-bisphosphate carboxylase/oxygenase large subunit (Fragment) OS=Vasconcellea goudotiana GN=rbcL PE=4 SV=1	2	553.262	-1.2455	0.00098312	114.5	1
1335	DEFVEKDR	8	Crot(K)	_DEFVEK(cr)DR_	Unigene0037915	Ribulose-1,5-bisphosphate carboxylase/oxygenase large subunit (Fragment) OS=Vasconcellea goudotiana GN=rbcL PE=4 SV=1	2	553.262	-0.0048991	0.00076639	123.72	4
1336	DEFVEKDR	8	Crot(K)	_DEFVEK(cr)DR_	Unigene0037915	Ribulose-1,5-bisphosphate carboxylase/oxygenase large subunit (Fragment) OS=Vasconcellea goudotiana GN=rbcL PE=4 SV=1	2	553.262	0.081087	0.00076112	123.98	2
1337	DEFVEKDR	8	Crot(K)	_DEFVEK(cr)DR_	Unigene0037915	Ribulose-1,5-bisphosphate carboxylase/oxygenase large subunit (Fragment) OS=Vasconcellea goudotiana GN=rbcL PE=4 SV=1	2	553.262	0.58273	0.024498	66.692	1
1338	DEFVEKDR	8	Crot(K)	_DEFVEK(cr)DR_	Unigene0037915	Ribulose-1,5-bisphosphate carboxylase/oxygenase large subunit (Fragment) OS=Vasconcellea goudotiana GN=rbcL PE=4 SV=1	2	553.262	0.69076	0.045923	57.859	1
1339	DEFVEKDR	8	Crot(K)	_DEFVEK(cr)DR_	Unigene0037915	Ribulose-1,5-bisphosphate carboxylase/oxygenase large subunit (Fragment) OS=Vasconcellea goudotiana GN=rbcL PE=4 SV=1	2	553.262	-0.86397	0.011399	78.516	2
1340	DEFVEKDR	8	Crot(K)	_DEFVEK(cr)DR_	Unigene0037915	Ribulose-1,5-bisphosphate carboxylase/oxygenase large subunit (Fragment) OS=Vasconcellea goudotiana GN=rbcL PE=4 SV=1	2	553.262	-0.51536	0.023163	67.897	1
1341	DEFVEKDR	8	Crot(K)	_DEFVEK(cr)DR_	Unigene0037915	Ribulose-1,5-bisphosphate carboxylase/oxygenase large subunit (Fragment) OS=Vasconcellea goudotiana GN=rbcL PE=4 SV=1	2	553.262		0.051821	59.368	1
1342	DEFVEKDR	8	Crot(K)	_DEFVEK(cr)DR_	Unigene0037915	Ribulose-1,5-bisphosphate carboxylase/oxygenase large subunit (Fragment) OS=Vasconcellea goudotiana GN=rbcL PE=4 SV=1	2	553.262		0.0042099	89.355	1
1343	DEFVEKDR	8	Crot(K)	_DEFVEK(cr)DR_	Unigene0037915	Ribulose-1,5-bisphosphate carboxylase/oxygenase large subunit (Fragment) OS=Vasconcellea goudotiana GN=rbcL PE=4 SV=1	2	553.262	0.11386	0.018363	72.23	1
1344	DEFVEKDR	8	Crot(K)	_DEFVEK(cr)DR_	Unigene0037915	Ribulose-1,5-bisphosphate carboxylase/oxygenase large subunit (Fragment) OS=Vasconcellea goudotiana GN=rbcL PE=4 SV=1	2	553.262	-1.1541	0.00068932	127.56	4
1345	DEFVEKDR	8	Crot(K)	_DEFVEK(cr)DR_	Unigene0037915	Ribulose-1,5-bisphosphate carboxylase/oxygenase large subunit (Fragment) OS=Vasconcellea goudotiana GN=rbcL PE=4 SV=1	2	553.262	0.090468	0.011399	78.516	1
1346	DEFVEKDR	8	Crot(K)	_DEFVEK(cr)DR_	Unigene0037915	Ribulose-1,5-bisphosphate carboxylase/oxygenase large subunit (Fragment) OS=Vasconcellea goudotiana GN=rbcL PE=4 SV=1	2	553.262	0.17762	0.050109	56.258	1
1347	DEFVEKDR	8	Crot(K)	_DEFVEK(cr)DR_	Unigene0037915	Ribulose-1,5-bisphosphate carboxylase/oxygenase large subunit (Fragment) OS=Vasconcellea goudotiana GN=rbcL PE=4 SV=1	2	553.262	-0.92908	0.042988	58.981	1
1348	DEFVEKDR	8	Crot(K)	_DEFVEK(cr)DR_	Unigene0037915	Ribulose-1,5-bisphosphate carboxylase/oxygenase large subunit (Fragment) OS=Vasconcellea goudotiana GN=rbcL PE=4 SV=1	2	553.262	-0.57534	0.0027251	101.54	1
1349	DEGALHYLK	9	Unmodified	_DEGALHYLK_	Unigene0011985	Nucleosome assembly protein 1,2 isoform 3 OS=Theobroma cacao GN=TCM_037641 PE=3 SV=1	2	523.269	0.20606	0.0077337	93.649	1
1350	DEGALHYLKDIK	12	Crot(K)	_DEGALHYLK(cr)DIK_	Unigene0011985	Nucleosome assembly protein 1,2 isoform 3 OS=Theobroma cacao GN=TCM_037641 PE=3 SV=1	2	735.385	0.44795	1.0453e-22	184.98	1
1351	DEGALHYLKDIK	12	Crot(K)	_DEGALHYLK(cr)DIK_	Unigene0011985	Nucleosome assembly protein 1,2 isoform 3 OS=Theobroma cacao GN=TCM_037641 PE=3 SV=1	3	490.593	0.77201	0.0015184	66.989	1
1352	DEGIDLLKDK	10	Crot(K)	_DEGIDLLK(cr)DK_	Unigene0033431	Heat shock 70 kDa 7, chloroplastic-like protein OS=Gossypium arboreum GN=F383_19848 PE=3 SV=1	2	607.319	1.9208	0.0061166	68.536	1
1353	DEGLGKFDPVK	11	Crot(K)	_DEGLGK(cr)FDPVK_	Unigene0037345	Acetoacetyl-CoA thiolase 2 isoform 1 OS=Theobroma cacao GN=TCM_002426 PE=3 SV=1	2	636.827	-1.6575	0.00079149	84.884	1
1354	DEHGNCIFKGLVASPDGTR	19	Crot(K)	_DEHGNCIFK(cr)GLVASPDGTR_	Unigene0014558	Porphobilinogen deaminase, putative OS=Ricinus communis GN=RCOM_1534040 PE=3 SV=1	3	714.341	-1.1504	0.016275	41.256	1
1355	DEIEKMVQEAEK	12	Oxidation (M),Crot(K)	_DEIEK(cr)M(ox)VQEAEK_	Unigene0024852	Heat shock protein, putative OS=Ricinus communis GN=RCOM_1248100 PE=3 SV=1	2	766.861	0.76741	3.1541e-15	147.96	1
1356	DEIFGPVQSILKFK	14	Crot(K)	_DEIFGPVQSILK(cr)FK_	Unigene0002632	Aldehyde dehydrogenase 2B4 OS=Bixa orellana GN=ADH2B4 PE=2 SV=1	2	844.967	0.4391	1.4163e-05	106.58	1
1357	DEKEEPFILEK	11	Crot(K)	_DEK(cr)EEPFILEK_	Unigene0025121	Peptidase S24/S26A/S26B/S26C family protein isoform 1 OS=Theobroma cacao GN=TCM_004025 PE=4 SV=1	2	722.864		2.8421e-05	101.71	1
1358	DEKGNLVPR	9	Crot(K)	_DEK(cr)GNLVPR_	Unigene0051386	Alpha-galactosidase OS=Carica papaya PE=2 SV=1	2	548.293	-0.41524	0.00022373	120.15	2
1359	DEKGTPIIK	9	Crot(K)	_DEK(cr)GTPIIK_	Unigene0002728	TOC75-V OS=Arabidopsis thaliana GN=AXX17_At5g19540 PE=4 SV=1	2	534.8	0.67017	0.004027	80.688	1
1360	DEKIGGK	7	Crot(K)	_DEK(cr)IGGK_	Unigene0027950	Heat shock 70 kDa protein OS=Morus notabilis GN=L484_018081 PE=3 SV=1	2	407.719	0.632	0.024485	75.243	1
1361	DEKIGSK	7	Crot(K)	_DEK(cr)IGSK_	Unigene0024852	Heat shock protein, putative OS=Ricinus communis GN=RCOM_1248100 PE=3 SV=1	2	422.724	0.23278	0.013741	82.241	2
1362	DEKIVPGIK	9	Crot(K)	_DEK(cr)IVPGIK_	Unigene0020502	Fructose-bisphosphate aldolase OS=Theobroma cacao GN=TCM_008998 PE=3 SV=1	2	533.811		0.020275	63.216	1
1363	DEKIVPGIK	9	Crot(K)	_DEK(cr)IVPGIK_	Unigene0020502	Fructose-bisphosphate aldolase OS=Theobroma cacao GN=TCM_008998 PE=3 SV=1	2	533.811		0.031193	58.433	1
1364	DEKLLVFDYMPR	12	Crot(K)	_DEK(cr)LLVFDYMPR_	Unigene0011368	Receptor-like kinase 1 OS=Theobroma cacao GN=TCM_017464 PE=4 SV=1	2	797.403	0.90894	0.002153	76.073	1
1365	DEKMTLLK	8	Crot(K)	_DEK(cr)MTLLK_	Unigene0027016	Keratin, type II cytoskeletal 8 OS=Gossypium arboreum GN=F383_10564 PE=4 SV=1	2	523.284	1.2482	0.013434	76.679	1
1366	DEKQALK	7	Crot(K)	_DEK(cr)QALK_	Unigene0034015	Photosystem II subunit Q-2 OS=Theobroma cacao GN=TCM_030079 PE=4 SV=1	2	450.245	0.33055	0.0012646	114.78	1
1367	DEKYSTR	7	Crot(K)	_DEK(cr)YSTR_	Unigene0023746	Hydroxyproline-rich glycoprotein family protein, putative isoform 2 OS=Theobroma cacao GN=TCM_026029 PE=4 SV=1	2	483.73	-0.19275	0.004456	104.21	1
1368	DENDANKLNR	10	Crot(K)	_DENDANK(cr)LNR_	Unigene0025220	Coatomer subunit beta OS=Theobroma cacao GN=TCM_036827 PE=4 SV=1	2	628.797	-0.65726	0.0009437	88.596	1
1369	DENGNVKLDCPAIGK	15	Crot(K)	_DENGNVK(cr)LDCPAIGK_	Unigene0033431	Heat shock 70 kDa 7, chloroplastic-like protein OS=Gossypium arboreum GN=F383_19848 PE=3 SV=1	2	849.412	0.53901	1.375e-06	110.35	1
1370	DENSKFENSILK	12	Crot(K)	_DENSK(cr)FENSILK_	Unigene0023327	Cytosol aminopeptidase family protein OS=Theobroma cacao GN=TCM_037054 PE=3 SV=1	2	746.37	-0.78444	2.113e-10	140.91	1
1371	DEVEDLEK	8	Unmodified	_DEVEDLEK_	Unigene0029556	Cobalamin-independent synthase family protein isoform 1 OS=Theobroma cacao GN=TCM_041152 PE=3 SV=1	2	488.727	-0.086005	0.02864	88.819	1
1372	DEVGLSLDKAGK	12	Crot(K)	_DEVGLSLDK(cr)AGK_	Unigene0000793	TCP-1/cpn60 chaperonin family protein OS=Theobroma cacao GN=TCM_039855 PE=3 SV=1	2	650.343	-0.18326	0.0006288	86.772	1
1373	DEVMKITPVQK	11	Oxidation (M),Crot(K)	_DEVM(ox)K(cr)ITPVQK_	Unigene0036405	40S ribosomal protein S2, putative OS=Ricinus communis GN=RCOM_1577470 PE=3 SV=1	2	686.363	0.33114	0.00044461	82.437	1
1374	DEYFKSR	7	Crot(K)	_DEYFK(cr)SR_	Unigene0046272	Allene oxide synthase OS=Camellia sinensis GN=AOS2 PE=2 SV=1	2	506.74	0.04397	0.0043839	104.45	1
1375	DEYKIPR	7	Crot(K)	_DEYK(cr)IPR_	Unigene0012941	Chalcone-flavanone isomerase family protein, putative isoform 1 OS=Theobroma cacao GN=TCM_004360 PE=4 SV=1	2	494.759	1.6907	0.054253	60.788	1
1376	DEYPIPKNALLCGR	14	Crot(K)	_DEYPIPK(cr)NALLCGR_	Unigene0027227	L-ascorbate oxidase OS=Gossypium arboreum GN=F383_19096 PE=4 SV=1	2	857.435	-0.42704	7.848e-05	92.856	1
1377	DEYQHWFKDEK	11	Crot(K)	_DEYQHWFK(cr)DEK_	Unigene0023746	Hydroxyproline-rich glycoprotein family protein, putative isoform 2 OS=Theobroma cacao GN=TCM_026029 PE=4 SV=1	3	531.572	1.6957	0.015263	47.712	1
1378	DEYQHWFKDEK	11	Crot(K)	_DEYQHWFK(cr)DEK_	Unigene0023746	Hydroxyproline-rich glycoprotein family protein, putative isoform 2 OS=Theobroma cacao GN=TCM_026029 PE=4 SV=1	2	796.854	0.78377	3.1925e-09	134.61	1
1379	DEYQHWFKDEK	11	Crot(K)	_DEYQHWFK(cr)DEK_	Unigene0023746	Hydroxyproline-rich glycoprotein family protein, putative isoform 2 OS=Theobroma cacao GN=TCM_026029 PE=4 SV=1	2	796.854	-0.12983	0.00048241	90.861	1
1380	DEYTKER	7	Crot(K)	_DEYTK(cr)ER_	Unigene0027393	Succinate dehydrogenase [ubiquinone] iron-sulfur subunit, mitochondrial OS=Theobroma cacao GN=TCM_017067 PE=3 SV=1	2	504.735	0.62067	0.0092343	91.906	1
1381	DFEEKSGTPIAK	12	Crot(K)	_DFEEK(cr)SGTPIAK_	Unigene0014680	Phosphotransferase OS=Citrus sinensis GN=CISIN_1g010895mg PE=2 SV=1	2	695.348	0.19459	7.3195e-05	105.65	1
1382	DFEENGSMER	10	Unmodified	_DFEENGSMER_	Unigene0038704	H(+)-transporting two-sector ATPase OS=Zostera marina GN=ZOSMA_309G00040 PE=3 SV=1	2	607.243	-0.12408	6.0311e-08	145.25	1
1383	DFEKGYR	7	Crot(K)	_DFEK(cr)GYR_	Unigene0016739	Regulatory particle triple-A ATPase 3 isoform 1 OS=Theobroma cacao GN=TCM_044169 PE=3 SV=1	2	491.735	0.39064	0.037436	67.032	1
1384	DFEKGYR	7	Crot(K)	_DFEK(cr)GYR_	Unigene0016739	Regulatory particle triple-A ATPase 3 isoform 1 OS=Theobroma cacao GN=TCM_044169 PE=3 SV=1	2	491.735	0.5995	0.032757	69.998	1
1385	DFEYSPEAQESR	12	Unmodified	_DFEYSPEAQESR_	Unigene0030358	Vacuolar ATP synthase subunit C (VATC) / V-ATPase C subunit / vacuolar proton pump C subunit (DET3) OS=Theobroma cacao GN=TCM_017322 PE=4 SV=1	2	729.313	0.17277	6.8286e-06	117.95	1
1386	DFGKEQR	7	Crot(K)	_DFGK(cr)EQR_	Unigene0028129	Plasma membrane ATPase OS=Jatropha curcas GN=JCGZ_11571 PE=3 SV=1	2	474.233	-0.73169	0.0050338	102.3	1
1387	DFGVTEFVNPK	11	Unmodified	_DFGVTEFVNPK_	Unigene0025268	S-(hydroxymethyl)glutathione dehydrogenase OS=Ricinus communis GN=RCOM_0996200 PE=3 SV=1	2	626.814		0.0092021	74.962	1
1388	DFHEQPTEAK	10	Unmodified	_DFHEQPTEAK_	Unigene0030962	2-oxoglutarate and Fe(II)-dependent oxygenase superfamily protein, putative OS=Theobroma cacao GN=TCM_011034 PE=3 SV=1	3	401.188	0.92177	0.022045	50.194	1
1389	DFHEQPTEAK	10	Unmodified	_DFHEQPTEAK_	Unigene0030962	2-oxoglutarate and Fe(II)-dependent oxygenase superfamily protein, putative OS=Theobroma cacao GN=TCM_011034 PE=3 SV=1	2	601.278	0.033826	0.031303	68.132	1
1390	DFHEQPTEAKESFYSR	16	Crot(K)	_DFHEQPTEAK(cr)ESFYSR_	Unigene0030962	2-oxoglutarate and Fe(II)-dependent oxygenase superfamily protein, putative OS=Theobroma cacao GN=TCM_011034 PE=3 SV=1	3	680.31	0.6568	1.5628e-07	105.28	1
1391	DFHEQPTEAKESFYSR	16	Crot(K)	_DFHEQPTEAK(cr)ESFYSR_	Unigene0030962	2-oxoglutarate and Fe(II)-dependent oxygenase superfamily protein, putative OS=Theobroma cacao GN=TCM_011034 PE=3 SV=1	2	1019.96	-0.28883	3.1117e-07	107.98	1
1392	DFKEFADAIDAVK	13	Crot(K)	_DFK(cr)EFADAIDAVK_	Unigene0009422	Presequence protease 2 isoform 2 OS=Theobroma cacao GN=TCM_007031 PE=4 SV=1	2	768.883	2.1459	0.0015753	76.01	1
1393	DFKITEVK	8	Crot(K)	_DFK(cr)ITEVK_	Unigene0004208	Aquarius OS=Theobroma cacao GN=TCM_025242 PE=4 SV=1	2	524.29	-0.27961	0.018575	72.038	1
1394	DFKTINPDK	9	Crot(K)	_DFK(cr)TINPDK_	Unigene0010597	Pathogenesis-related family protein isoform 1 OS=Theobroma cacao GN=TCM_031875 PE=4 SV=1	2	573.295	-0.45046	0.00067092	104.05	2
1395	DFKVGDK	7	Crot(K)	_DFK(cr)VGDK_	Unigene0035695	Oxidoreductase, zinc-binding dehydrogenase family protein OS=Theobroma cacao GN=TCM_002752 PE=4 SV=1	2	438.727	-0.17393	0.013741	82.241	1
1396	DFLKALAK	8	Crot(K)	_DFLK(cr)ALAK_	Unigene0001589	Thiamine pyrophosphate dependent pyruvate decarboxylase family protein OS=Theobroma cacao GN=TCM_021649 PE=3 SV=1	2	487.289	-0.39904	0.026585	65.252	1
1397	DFLKALAK	8	Crot(K)	_DFLK(cr)ALAK_	Unigene0001589	Thiamine pyrophosphate dependent pyruvate decarboxylase family protein OS=Theobroma cacao GN=TCM_021649 PE=3 SV=1	2	487.289	-0.47787	0.018959	71.692	1
1398	DFLLSQPEAYEVK	13	Unmodified	_DFLLSQPEAYEVK_	Unigene0022599	BnaA04g26600D protein OS=Brassica napus GN=BnaA04g26600D PE=4 SV=1	2	769.89	-2.6268	0.00036155	104.17	1
1399	DFMIQGGDFDKGNGTGGK	18	Crot(K)	_DFMIQGGDFDK(cr)GNGTGGK_	Unigene0010670	Peptidyl-prolyl cis-trans isomerase OS=Vitis vinifera GN=VIT_01s0146g00110 PE=3 SV=1	2	956.431	1.4431	2.2032e-20	159.04	1
1400	DFMNWVKAK	9	Oxidation (M),Crot(K)	_DFM(ox)NWVK(cr)AK_	Unigene0033279	Cell wall invertase OS=Carica papaya PE=2 SV=1	2	611.8	0.58451	0.0045791	71.614	1
1401	DFMNWVKAK	9	Oxidation (M),Crot(K)	_DFM(ox)NWVK(cr)AK_	Unigene0033279	Cell wall invertase OS=Carica papaya PE=2 SV=1	2	611.8	-0.14545	0.0042913	72.607	1
1402	DFMNWVKAK	9	Oxidation (M),Crot(K)	_DFM(ox)NWVK(cr)AK_	Unigene0033279	Cell wall invertase OS=Carica papaya PE=2 SV=1	2	611.8	-0.82113	0.0003327	103.55	1
1403	DFMNWVKAK	9	Crot(K)	_DFMNWVK(cr)AK_	Unigene0033279	Cell wall invertase OS=Carica papaya PE=2 SV=1	2	603.802	1.7859	0.0074651	74.941	1
1404	DFNKGLVNNK	10	Crot(K)	_DFNK(cr)GLVNNK_	Unigene0031022	Serine hydroxymethyltransferase OS=Theobroma cacao GN=TCM_020228 PE=3 SV=1	2	608.82		0.0039351	83.309	1
1405	DFNSYGSR	8	Unmodified	_DFNSYGSR_	Unigene0029018	Aconitate hydratase OS=Theobroma cacao GN=TCM_011347 PE=3 SV=1	2	473.207	0.24829	0.045028	80.684	1
1406	DFQNYKGGIFEGSCGTK	17	Crot(K)	_DFQNYK(cr)GGIFEGSCGTK_	Unigene0022370	Papaya proteinase 4 OS=Carica papaya PE=1 SV=3	2	988.446	-1.4212	1.096e-46	212.59	1
1407	DFQNYKGGIFEGSCGTK	17	Crot(K)	_DFQNYK(cr)GGIFEGSCGTK_	Unigene0022370	Papaya proteinase 4 OS=Carica papaya PE=1 SV=3	3	659.3	-1.3657	3.0045e-11	118.48	1
1408	DFSKGIVR	8	Crot(K)	_DFSK(cr)GIVR_	Unigene0033459	Eukaryotic translation initiation factor eIF2A family protein OS=Hypseocharis bilobata PE=2 SV=1	2	495.274	1.6752	0.0047404	92.47	1
1409	DFVISPDGSKMAVSELEGK	19	Crot(K)	_DFVISPDGSK(cr)MAVSELEGK_	Unigene0038645	Nucleoredoxin, putative OS=Ricinus communis GN=RCOM_0528060 PE=4 SV=1	2	1039.01	2.5956	2.3084e-11	112.55	1
1410	DFVSDEEQFKK	11	Crot(K)	_DFVSDEEQFK(cr)K_	Unigene0033270	Calcium-binding EF-hand family protein OS=Theobroma cacao GN=TCM_025032 PE=4 SV=1	2	720.338	0.053729	1.681e-06	119.34	1
1411	DFVSDEEQFKK	11	Crot(K)	_DFVSDEEQFK(cr)K_	Unigene0033270	Calcium-binding EF-hand family protein OS=Theobroma cacao GN=TCM_025032 PE=4 SV=1	2	720.338	2.9488	9.2744e-07	124.67	2
1412	DFVSDEEQFKK	11	Crot(K)	_DFVSDEEQFK(cr)K_	Unigene0033270	Calcium-binding EF-hand family protein OS=Theobroma cacao GN=TCM_025032 PE=4 SV=1	3	480.561	1.6544	1.7576e-05	106.62	1
1413	DFVSDEEQFKK	11	Crot(K)	_DFVSDEEQFK(cr)K_	Unigene0033270	Calcium-binding EF-hand family protein OS=Theobroma cacao GN=TCM_025032 PE=4 SV=1	2	720.338	-0.12536	6.6247e-05	109.16	1
1414	DGAKWLVDNTDIK	13	Crot(K)	_DGAK(cr)WLVDNTDIK_	Unigene0029445	Cyclase family protein isoform 1 OS=Theobroma cacao GN=TCM_007124 PE=4 SV=1	2	771.894		0.00029139	76.01	1
1415	DGASGGVVR	9	Unmodified	_DGASGGVVR_	Unigene0005467	Proteasome subunit beta type OS=Theobroma cacao GN=TCM_036772 PE=3 SV=1	2	409.212	0.64411	0.044343	72.607	1
1416	DGDGCITTKELGTVMR	16	Oxidation (M),Crot(K)	_DGDGCITTK(cr)ELGTVM(ox)R_	Unigene0004181	Calmodulin-related protein OS=Petunia hybrida GN=CAM53 PE=2 SV=2	2	918.927	0.057091	4.7098e-09	116.86	1
1417	DGDGCITTKELGTVMR	16	Oxidation (M),Crot(K)	_DGDGCITTK(cr)ELGTVM(ox)R_	Unigene0004181	Calmodulin-related protein OS=Petunia hybrida GN=CAM53 PE=2 SV=2	2	918.927	-0.8291	8.9436e-08	110.84	1
1418	DGDGCITTKELGTVMR	16	Oxidation (M),Crot(K)	_DGDGCITTK(cr)ELGTVM(ox)R_	Unigene0004181	Calmodulin-related protein OS=Petunia hybrida GN=CAM53 PE=2 SV=2	3	612.954	-0.52496	0.011008	51.466	1
1419	DGDGCITTKELGTVMR	16	Crot(K)	_DGDGCITTK(cr)ELGTVMR_	Unigene0004181	Calmodulin-related protein OS=Petunia hybrida GN=CAM53 PE=2 SV=2	2	910.929	-0.64039	1.0843e-24	174.62	1
1420	DGDGCITTKELGTVMR	16	Crot(K)	_DGDGCITTK(cr)ELGTVMR_	Unigene0004181	Calmodulin-related protein OS=Petunia hybrida GN=CAM53 PE=2 SV=2	3	607.622	0.57558	3.8366e-08	112.63	1
1421	DGDGCITTKELGTVMR	16	Crot(K)	_DGDGCITTK(cr)ELGTVMR_	Unigene0004181	Calmodulin-related protein OS=Petunia hybrida GN=CAM53 PE=2 SV=2	2	910.929	-1.4747	2.0168e-17	150.37	2
1422	DGEQSPGAALTAKEK	15	Crot(K)	_DGEQSPGAALTAK(cr)EK_	Unigene0027999	2-isopropylmalate synthase 1 isoform 2 OS=Theobroma cacao GN=TCM_020103 PE=3 SV=1	2	785.391	0.62648	4.2623e-05	84.41	1
1423	DGEQSPGAALTAKEK	15	Crot(K)	_DGEQSPGAALTAK(cr)EK_	Unigene0027999	2-isopropylmalate synthase 1 isoform 2 OS=Theobroma cacao GN=TCM_020103 PE=3 SV=1	2	785.391	0.95595	2.8306e-06	105.39	1
1424	DGFAAGKEIEK	11	Crot(K)	_DGFAAGK(cr)EIEK_	Unigene0024830	Putative ribose-5-phosphate isomerase OS=Morus notabilis GN=L484_024593 PE=3 SV=1	2	616.812	-0.34644	0.0048988	66.492	1
1425	DGFAAGKEIEK	11	Crot(K)	_DGFAAGK(cr)EIEK_	Unigene0024830	Putative ribose-5-phosphate isomerase OS=Morus notabilis GN=L484_024593 PE=3 SV=1	2	616.812	0.22494	0.0037253	71.085	1
1426	DGFEDFKR	8	Crot(K)	_DGFEDFK(cr)R_	Unigene0048560	Protein binding protein, putative OS=Ricinus communis GN=RCOM_0342940 PE=4 SV=1	2	541.251	0.17092	0.022978	78.516	1
1427	DGGIFKK	7	Crot(K)	_DGGIFK(cr)K_	Unigene0016697	Peptidylprolyl isomerase, putative OS=Ricinus communis GN=RCOM_0151790 PE=4 SV=1	2	416.732		0.058557	47.849	1
1428	DGGKAAQEYK	10	Crot(K)	_DGGK(cr)AAQEYK_	Unigene0036598	Protein disulfide-isomerase OS=Citrus limon PE=2 SV=1	2	567.775	0.2761	5.7795e-06	115.57	1
1429	DGGKAAQEYK	10	Crot(K)	_DGGK(cr)AAQEYK_	Unigene0036598	Protein disulfide-isomerase OS=Citrus limon PE=2 SV=1	2	567.775	0.28358	0.0029129	77.867	1
1430	DGGSDYLGKGVLK	13	Crot(K)	_DGGSDYLGK(cr)GVLK_	Unigene0029042	Enolase OS=Theobroma cacao GN=TCM_022427 PE=3 SV=1	2	688.856	-0.54257	0.00019791	95.417	1
1431	DGGSDYLGKGVLK	13	Crot(K)	_DGGSDYLGK(cr)GVLK_	Unigene0029042	Enolase OS=Theobroma cacao GN=TCM_022427 PE=3 SV=1	2	688.856	-0.34294	8.7494e-05	101.89	2
1432	DGIKFPDVIHAFKPNPK	17	Crot(K)	_DGIK(cr)FPDVIHAFKPNPK_	Unigene0037299	Catalase OS=Theobroma cacao GN=TCM_000075 PE=3 SV=1	4	498.524	0.28711	0.0013676	58.98	1
1433	DGIKFPDVIHAFKPNPK	17	Crot(K)	_DGIK(cr)FPDVIHAFKPNPK_	Unigene0037299	Catalase OS=Theobroma cacao GN=TCM_000075 PE=3 SV=1	3	664.363	0.12545	1.3429e-06	84.41	1
1434	DGINWIDYKK	10	Crot(K)	_DGINWIDYK(cr)K_	Unigene0002409	Ferredoxin--NADP reductase OS=Glycine max GN=GLYMA_11G077600 PE=3 SV=1	2	660.335	-3.1816	0.04351	58.132	1
1435	DGKGVLQSDQVLWTDTSTR	19	Crot(K)	_DGK(cr)GVLQSDQVLWTDTSTR_	Unigene0003462	Peroxidase OS=Ricinus communis GN=RCOM_1182920 PE=3 SV=1	2	1087.54	0.52619	3.2646e-120	281.5	1
1436	DGKGVLQSDQVLWTDTSTRPIVQR	24	Crot(K)	_DGK(cr)GVLQSDQVLWTDTSTRPIVQR_	Unigene0003462	Peroxidase OS=Ricinus communis GN=RCOM_1182920 PE=3 SV=1	3	923.151	1.3497	3.6295e-21	116.45	1
1437	DGKIVCENTLDAR	13	Crot(K)	_DGK(cr)IVCENTLDAR_	Unigene0024044	V-type proton ATPase subunit E OS=Hevea brasiliensis PE=2 SV=1	2	779.88	-0.61183	5.3632e-07	125.53	1
1438	DGKIVCENTLDAR	13	Crot(K)	_DGK(cr)IVCENTLDAR_	Unigene0024044	V-type proton ATPase subunit E OS=Hevea brasiliensis PE=2 SV=1	2	779.88	-0.34391	1.7189e-07	129.37	1
1439	DGKSVFFK	8	Crot(K)	_DGK(cr)SVFFK_	Unigene0029018	Aconitate hydratase OS=Theobroma cacao GN=TCM_011347 PE=3 SV=1	2	498.263	0.23583	0.045923	57.859	1
1440	DGKVILVR	8	Crot(K)	_DGK(cr)VILVR_	Unigene0023746	Hydroxyproline-rich glycoprotein family protein, putative isoform 2 OS=Theobroma cacao GN=TCM_026029 PE=4 SV=1	2	484.3	-0.12033	0.0020778	106.36	1
1441	DGKVILVR	8	Crot(K)	_DGK(cr)VILVR_	Unigene0023746	Hydroxyproline-rich glycoprotein family protein, putative isoform 2 OS=Theobroma cacao GN=TCM_026029 PE=4 SV=1	2	484.3	-0.57293	0.0068861	84.498	1
1442	DGKVLGAFLEGGTPEENK	18	Crot(K)	_DGK(cr)VLGAFLEGGTPEENK_	Unigene0013848	Monodehydroascorbate reductase family protein OS=Populus trichocarpa GN=POPTR_0006s11570g PE=2 SV=1	2	964.984	-0.4441	3.5016e-20	156.13	1
1443	DGKVLGAFLEGGTPEENK	18	Crot(K)	_DGK(cr)VLGAFLEGGTPEENK_	Unigene0013848	Monodehydroascorbate reductase family protein OS=Populus trichocarpa GN=POPTR_0006s11570g PE=2 SV=1	3	643.658	0.69583	0.00010436	72.772	1
1444	DGLTGLSKAEER	12	Crot(K)	_DGLTGLSK(cr)AEER_	Unigene0030169	14 kDa zinc-binding protein OS=Glycine soja GN=glysoja_048930 PE=4 SV=1	2	672.344	-0.25585	0.0032391	71.208	1
1445	DGLTGLSKAEER	12	Crot(K)	_DGLTGLSK(cr)AEER_	Unigene0030169	14 kDa zinc-binding protein OS=Glycine soja GN=glysoja_048930 PE=4 SV=1	2	672.344	0.32449	5.9235e-15	149.41	1
1446	DGNQWKER	8	Crot(K)	_DGNQWK(cr)ER_	Unigene0042360	Ran-binding protein 1 b isoform 1 OS=Theobroma cacao GN=TCM_021657 PE=4 SV=1	2	550.76	0.88466	0.003896	95.608	1
1447	DGNQWKER	8	Crot(K)	_DGNQWK(cr)ER_	Unigene0042360	Ran-binding protein 1 b isoform 1 OS=Theobroma cacao GN=TCM_021657 PE=4 SV=1	2	550.76	0.39768	0.0013431	111.82	1
1448	DGPSDPNALAKWR	13	Crot(K)	_DGPSDPNALAK(cr)WR_	Unigene0031912	Malic enzyme OS=Vitis vinifera GN=VIT_15s0021g00500 PE=3 SV=1	2	747.87	3.3515	0.050113	52.576	1
1449	DGSLHKR	7	Crot(K)	_DGSLHK(cr)R_	Unigene0015043	50S ribosomal protein L17, chloroplastic OS=Arabidopsis thaliana GN=RPL17 PE=2 SV=1	2	440.735		0.012067	73.616	1
1450	DGVALKLDDTR	11	Crot(K)	_DGVALK(cr)LDDTR_	Unigene0008664	Calcium-binding mitochondrial carrier SCaMC-1 OS=Gossypium arboreum GN=F383_07020 PE=4 SV=1	2	635.836	0.98608	0.0012708	80.69	1
1451	DGVALKLDDTR	11	Crot(K)	_DGVALK(cr)LDDTR_	Unigene0008664	Calcium-binding mitochondrial carrier SCaMC-1 OS=Gossypium arboreum GN=F383_07020 PE=4 SV=1	2	635.836	-0.34553	0.02898	51.726	1
1452	DGVKYLR	7	Crot(K)	_DGVK(cr)YLR_	Unigene0033073	17.7 kDa heat shock protein OS=Carica papaya PE=2 SV=1	2	459.756	0.35066	0.052526	61.357	1
1453	DGVKYLR	7	Crot(K)	_DGVK(cr)YLR_	Unigene0033073	17.7 kDa heat shock protein OS=Carica papaya PE=2 SV=1	2	459.756	-0.80156	0.011581	86.872	1
1454	DGVKYLR	7	Crot(K)	_DGVK(cr)YLR_	Unigene0033073	17.7 kDa heat shock protein OS=Carica papaya PE=2 SV=1	2	459.756	-0.8107	0.013711	82.305	1
1455	DGVSSTKIER	10	Crot(K)	_DGVSSTK(cr)IER_	Unigene0029700	Carboxypeptidase regulatory region-containingprotein, putative OS=Ricinus communis GN=RCOM_1346540 PE=4 SV=1	2	580.301	-0.80765	0.014898	61.577	1
1456	DHANYYSPR	9	Unmodified	_DHANYYSPR_	Unigene0054205	Alpha-glucosidase, putative OS=Ricinus communis GN=RCOM_0030540 PE=3 SV=1	2	561.752	-1.5211	0.0024374	109.79	1
1457	DHANYYSPR	9	Unmodified	_DHANYYSPR_	Unigene0054205	Alpha-glucosidase, putative OS=Ricinus communis GN=RCOM_0030540 PE=3 SV=1	3	374.837	-0.35034	0.036986	46.819	1
1458	DHCTFLGR	8	Unmodified	_DHCTFLGR_	Unigene0004860	Pyruvate dehydrogenase E1 component subunit alpha OS=Theobroma cacao GN=TCM_010131 PE=4 SV=1	2	503.232	-1.0732	0.013016	102.46	1
1459	DHGAVGPVK	9	Unmodified	_DHGAVGPVK_	Unigene0002748	Cysteine proteinase A494 OS=Populus trichocarpa GN=POPTR_0004s16740g PE=3 SV=2	2	440.238	-0.72645	0.0013457	117.81	1
1460	DHGEADTKLK	10	Crot(K)	_DHGEADTK(cr)LK_	Unigene0040398	Structural constituent of cell wall OS=Theobroma cacao GN=TCM_008105 PE=4 SV=1	2	591.293	-1.378	2.8231e-06	123.67	1
1461	DHGVHGFIVQLR	12	Unmodified	_DHGVHGFIVQLR_	Unigene0021077	Acyl-coenzyme A oxidase OS=Theobroma cacao GN=TCM_015928 PE=3 SV=1	3	459.918	0.80529	0.00020641	93.345	1
1462	DHIDYGTSGK	10	Unmodified	_DHIDYGTSGK_	Unigene0000178	Alanine:glyoxylate aminotransferase 2 family protein OS=Populus trichocarpa GN=POPTR_0007s06190g PE=3 SV=1	2	546.751	0.21784	1.0447e-07	143.5	1
1463	DHISAYGEGNER	12	Unmodified	_DHISAYGEGNER_	Unigene0051869	Glutamine synthetase OS=Theobroma cacao GN=TCM_020479 PE=3 SV=1	3	449.869	0.0066204	0.0021091	69.864	1
1464	DHKDLLSR	8	Crot(K)	_DHK(cr)DLLSR_	Unigene0030081	Translocation protein sec62, putative OS=Ricinus communis GN=RCOM_1578040 PE=4 SV=1	2	526.28	0.35892	1.1974e-05	162.88	1
1465	DHKDLLSR	8	Crot(K)	_DHK(cr)DLLSR_	Unigene0030081	Translocation protein sec62, putative OS=Ricinus communis GN=RCOM_1578040 PE=4 SV=1	3	351.189	0.013041	0.0013112	96.668	1
1466	DHKFLTK	7	Crot(K)	_DHK(cr)FLTK_	Unigene0028099	Guanine deaminase OS=Triticum urartu GN=TRIUR3_02589 PE=4 SV=1	2	478.764	-0.38581	0.0021187	111.95	1
1467	DHKLYYPALK	10	Crot(K)	_DHK(cr)LYYPALK_	Unigene0034013	Pentatricopeptide repeat-containing family protein OS=Populus trichocarpa GN=POPTR_0006s16250g PE=2 SV=1	3	439.24	0.33997	0.013253	50.452	1
1468	DHKPDLEAEK	10	Crot(K)	_DHK(cr)PDLEAEK_	Unigene0028907	Phosphatase 2C family protein isoform 2 OS=Theobroma cacao GN=TCM_036898 PE=4 SV=1	2	625.307	-2.3818	0.029222	54.198	1
1469	DHKPDLEAEKER	12	Crot(K)	_DHKPDLEAEK(cr)ER_	Unigene0028907	Phosphatase 2C family protein isoform 2 OS=Theobroma cacao GN=TCM_036898 PE=4 SV=1	3	512.255	-1.4478	4.5046e-05	101.38	1
1470	DHKWAWVR	8	Crot(K)	_DHK(cr)WAWVR_	Unigene0027214	ATP-dependent 6-phosphofructokinase OS=Eucalyptus grandis GN=PFK PE=3 SV=1	3	389.202	-1.4526	0.0027177	82.279	1
1471	DHTVSATHGDMDQNTR	16	Unmodified	_DHTVSATHGDMDQNTR_	Unigene0031735	Initiation factor eIF4A-15 OS=Helianthus annuus PE=2 SV=1	3	595.592	0.60207	0.00041076	70.038	1
1472	DIALADLEKEK	11	Crot(K)	_DIALADLEK(cr)EK_	Unigene0003248	DNA-binding family protein OS=Populus trichocarpa GN=POPTR_0014s07710g PE=4 SV=1	3	438.238		0.00018176	91.313	1
1473	DIALADLEKEK	11	Crot(K)	_DIALADLEK(cr)EK_	Unigene0003248	DNA-binding family protein OS=Populus trichocarpa GN=POPTR_0014s07710g PE=4 SV=1	2	656.853	-1.3476	5.4294e-05	105.36	1
1474	DIALADLEKEKR	12	Crot(K)	_DIALADLEK(cr)EKR_	Unigene0003248	DNA-binding family protein OS=Populus trichocarpa GN=POPTR_0014s07710g PE=4 SV=1	3	490.272	0.12548	0.00021737	89.43	1
1475	DIALADLEKEKR	12	Crot(K)	_DIALADLEK(cr)EKR_	Unigene0003248	DNA-binding family protein OS=Populus trichocarpa GN=POPTR_0014s07710g PE=4 SV=1	2	734.904	-0.28073	6.9284e-10	145.31	1
1476	DIAQEAVKK	9	Crot(K)	_DIAQEAVK(cr)K_	Unigene0034684	60S ribosomal protein L24-1 OS=Theobroma cacao GN=TCM_015113 PE=4 SV=1	2	535.298	1.9296	0.020971	70.028	1
1477	DIDEVGKIAR	10	Crot(K)	_DIDEVGK(cr)IAR_	Unigene0030631	Syntaxin of plants 131 isoform 2 OS=Theobroma cacao GN=TCM_011324 PE=4 SV=1	2	592.32	-0.39028	0.0034757	76.228	1
1478	DIDHQNALMDCSTKK	15	Crot(K)	_DIDHQNALMDCSTK(cr)K_	Unigene0022109	Sieve element occlusion e, putative OS=Theobroma cacao GN=TCM_014515 PE=4 SV=1	3	615.282	0.84189	3.721e-06	96.489	1
1479	DIDHQNALMDCSTKK	15	Crot(K)	_DIDHQNALMDCSTK(cr)K_	Unigene0022109	Sieve element occlusion e, putative OS=Theobroma cacao GN=TCM_014515 PE=4 SV=1	2	922.419	0.54311	0.00023446	80.738	1
1480	DIDHSKK	7	Crot(K)	_DIDHSK(cr)K_	Unigene0013572	Natural resistance-associated macrophage protein 3 OS=Theobroma cacao GN=TCM_000729 PE=3 SV=1	2	455.735	0.37329	0.011308	100.39	1
1481	DIEALKADVEK	11	Crot(K)	_DIEALK(cr)ADVEK_	Unigene0031022	Serine hydroxymethyltransferase OS=Theobroma cacao GN=TCM_020228 PE=3 SV=1	2	649.846	-1.6368	7.9279e-05	100.93	1
1482	DIEKEVR	7	Crot(K)	_DIEK(cr)EVR_	Unigene0004860	Pyruvate dehydrogenase E1 component subunit alpha OS=Theobroma cacao GN=TCM_010131 PE=4 SV=1	2	478.756	0.81345	0.0041565	105.2	1
1483	DIEKEVR	7	Crot(K)	_DIEK(cr)EVR_	Unigene0004860	Pyruvate dehydrogenase E1 component subunit alpha OS=Theobroma cacao GN=TCM_010131 PE=4 SV=1	2	478.756	-0.89591	0.012807	84.244	1
1484	DIELAKIPK	9	Crot(K)	_DIELAK(cr)IPK_	Unigene0003759	Protease degS, putative OS=Ricinus communis GN=RCOM_0631360 PE=4 SV=1	2	547.826	-0.24589	0.043977	51.445	1
1485	DIGEKLIGER	10	Crot(K)	_DIGEK(cr)LIGER_	Unigene0046358	15-cis-zeta-carotene isomerase (Fragment) OS=Carica papaya PE=2 SV=1	2	599.327	-1.4517	0.0065116	67.385	1
1486	DIGKDDFVGR	10	Crot(K)	_DIGK(cr)DDFVGR_	Unigene0037213	C2 calcium/lipid-binding plant phosphoribosyltransferase family protein OS=Theobroma cacao GN=TCM_036467 PE=4 SV=1	2	595.296		0.011169	66.19	1
1487	DIIGKSDPYAK	11	Crot(K)	_DIIGK(cr)SDPYAK_	Unigene0019494	Calcium-dependent lipid-binding (CaLB domain) family protein OS=Theobroma cacao GN=TCM_038173 PE=4 SV=1	2	637.835	-0.80004	0.0027346	74.962	1
1489	DIIIATGSVPFVPK	14	Unmodified	_DIIIATGSVPFVPK_	Unigene0024489	Dihydrolipoyl dehydrogenase OS=Morus notabilis GN=L484_007729 PE=3 SV=1	2	728.924	3.5606	0.055616	54.094	1
1490	DIIQALR	7	Unmodified	_DIIQALR_	Unigene0029045	Phospholipase D alpha 1 OS=Carica papaya GN=PLD1 PE=1 SV=1	2	414.751	0.17149	0.055258	88.029	1
1491	DIITPKSLR	9	Crot(K)	_DIITPK(cr)SLR_	Unigene0003373	Dehydratase family isoform 1 OS=Theobroma cacao GN=TCM_020385 PE=3 SV=1	2	555.83	1.4216	0.0020581	90.15	2
1492	DIKDLPPHR	9	Crot(K)	_DIK(cr)DLPPHR_	Unigene0033734	Soluble inorganic pyrophosphatase 4 OS=Ananas comosus GN=ACMD2_02281 PE=4 SV=1	2	579.817	0.39907	0.0039872	80.755	2
1493	DIKDLPPHR	9	Crot(K)	_DIK(cr)DLPPHR_	Unigene0033734	Soluble inorganic pyrophosphatase 4 OS=Ananas comosus GN=ACMD2_02281 PE=4 SV=1	2	579.817	-1.7551	0.0032106	82.287	1
1494	DIKDLPPHR	9	Crot(K)	_DIK(cr)DLPPHR_	Unigene0033734	Soluble inorganic pyrophosphatase 4 OS=Ananas comosus GN=ACMD2_02281 PE=4 SV=1	3	386.88		0.016834	46.335	1
1495	DIKDLPPHR	9	Crot(K)	_DIK(cr)DLPPHR_	Unigene0033734	Soluble inorganic pyrophosphatase 4 OS=Ananas comosus GN=ACMD2_02281 PE=4 SV=1	3	386.88	-0.32033	0.024191	46.001	1
1496	DIKFGVEAR	9	Crot(K)	_DIK(cr)FGVEAR_	Unigene0025393	Chaperonin CPN60-2, mitochondrial OS=Gossypium arboreum GN=F383_31549 PE=3 SV=1	2	551.798	1.8497	0.038831	53.798	1
1497	DIKFINEAGAAK	12	Crot(K)	_DIK(cr)FINEAGAAK_	Unigene0006400	Pectinesterase OS=Ricinus communis GN=RCOM_0417590 PE=4 SV=1	2	672.862	-1.577	0.0017807	77.74	1
1498	DIKMMPFGAGR	11	Crot(K)	_DIK(cr)MMPFGAGR_	Unigene0004225	Cytochrome P450, family 87, subfamily A, polypeptide 6 OS=Theobroma cacao GN=TCM_025626 PE=3 SV=1	2	645.82	0.87589	0.013111	60.943	1
1499	DILGDKVEK	9	Crot(K)	_DILGDK(cr)VEK_	Unigene0039978	Heat shock protein OS=Hevea brasiliensis PE=2 SV=1	2	542.798	-0.30817	0.00090064	98.048	1
1500	DILGDKVEK	9	Crot(K)	_DILGDK(cr)VEK_	Unigene0039978	Heat shock protein OS=Hevea brasiliensis PE=2 SV=1	2	542.798	-1.7624	0.0071251	75.509	1
1501	DILGDKVEKVVVSDR	15	Crot(K)	_DILGDKVEK(cr)VVVSDR_	Unigene0039978	Heat shock protein OS=Hevea brasiliensis PE=2 SV=1	3	580.656	1.7557	1.9799e-05	82.837	1
1502	DINALQQHIK	10	Unmodified	_DINALQQHIK_	Unigene0025430	TIDP3389 OS=Arundo donax PE=4 SV=1	3	393.888	0.45233	0.0069827	63.216	1
1503	DIPVMPKGR	9	Crot(K)	_DIPVMPK(cr)GR_	Unigene0002391	Gamma-glutamylcysteine synthetase OS=Pyrus betulifolia GN=GSH1 PE=2 SV=1	2	540.797	-0.60446	0.012651	66.27	1
1504	DIQKAEPDWR	10	Crot(K)	_DIQK(cr)AEPDWR_	Unigene0030478	UDP-D-glucose/UDP-D-galactose 4-epimerase 1 isoform 1 OS=Theobroma cacao GN=TCM_016202 PE=3 SV=1	2	663.328	0.262	0.00052506	93.561	1
1505	DISDTKK	7	Crot(K)	_DISDTK(cr)K_	Unigene0035021	SWI/SNF-related matrix-associated actin-dependent regulator of chromatin subfamily A member 3-like 3, putative OS=Theobroma cacao GN=TCM_029940 PE=4 SV=1	1	874.452	1.6627	0.029287	57.453	1
1506	DISHPQMPKQIEDAK	15	Crot(K)	_DISHPQMPK(cr)QIEDAK_	Unigene0009398	TCP-1/cpn60 chaperonin family protein isoform 1 OS=Theobroma cacao GN=TCM_010670 PE=3 SV=1	3	602.301	-1.1211	2.5547e-08	115.63	1
1507	DISHPQMPKQIEDAK	15	Crot(K)	_DISHPQMPK(cr)QIEDAK_	Unigene0009398	TCP-1/cpn60 chaperonin family protein isoform 1 OS=Theobroma cacao GN=TCM_010670 PE=3 SV=1	2	902.949	-0.10103	3.0408e-08	124.46	1
1508	DISKDNR	7	Crot(K)	_DISK(cr)DNR_	Unigene0028698	Heat shock protein 70 (Hsp 70) family protein OS=Theobroma cacao GN=TCM_016516 PE=3 SV=1	2	458.23	0.72716	0.023079	76.134	1
1509	DISPQAPTHIIIIPKVR	17	Crot(K)	_DISPQAPTHIIIIPK(cr)VR_	Unigene0030169	14 kDa zinc-binding protein OS=Glycine soja GN=glysoja_048930 PE=4 SV=1	3	656.054	-1.7723	8.2665e-07	88.385	1
1510	DISPQAPTHIIIIPKVR	17	Crot(K)	_DISPQAPTHIIIIPK(cr)VR_	Unigene0030169	14 kDa zinc-binding protein OS=Glycine soja GN=glysoja_048930 PE=4 SV=1	2	983.578	-1.5499	5.776e-20	160.55	1
1511	DITADMFNKEDGK	13	Crot(K)	_DITADMFNK(cr)EDGK_	Unigene0027297	Vesicle-associated membrane protein, putative OS=Ricinus communis GN=RCOM_1610730 PE=4 SV=1	2	776.353	3.2747	4.9102e-05	107.65	1
1512	DITFENTAGPSKHQAVAFR	19	Crot(K)	_DITFENTAGPSK(cr)HQAVAFR_	Unigene0002507	Pectinesterase OS=Gossypium hirsutum GN=PME2 PE=2 SV=1	3	719.696	0.5542	3.1564e-19	136.26	1
1513	DITPDDKQELDEALQR	16	Crot(K)	_DITPDDK(cr)QELDEALQR_	Unigene0027817	Phosphoenolpyruvate carboxylase OS=Hevea brasiliensis GN=PPC1 PE=2 SV=1	2	977.474	1.0784	1.9653e-24	169.94	1
1514	DIVALSGGHTLGR	13	Unmodified	_DIVALSGGHTLGR_	Unigene0024798	Ascorbate peroxidase OS=Gossypium hirsutum GN=gAPX PE=2 SV=1	2	648.357	0.14314	0.0020487	88.224	1
1515	DIVALSGGHTLGR	13	Unmodified	_DIVALSGGHTLGR_	Unigene0024798	Ascorbate peroxidase OS=Gossypium hirsutum GN=gAPX PE=2 SV=1	3	432.574	-0.73608	0.011859	51.092	1
1516	DIVEKEIEK	9	Crot(K)	_DIVEK(cr)EIEK_	Unigene0031463	SAD1/UNC-84 domain protein 2, putative OS=Theobroma cacao GN=TCM_044597 PE=4 SV=1	2	585.816	-0.7878	0.0050735	78.939	1
1517	DIVKIGR	7	Crot(K)	_DIVK(cr)IGR_	Unigene0037651	Fumarate hydratase 1 family protein OS=Populus trichocarpa GN=POPTR_0002s20240g PE=3 SV=1	2	434.766	-0.56525	0.023237	76.035	1
1518	DIVVKLR	7	Crot(K)	_DIVVK(cr)LR_	Unigene0029502	Esterase, putative isoform 2 OS=Theobroma cacao GN=TCM_016994 PE=4 SV=1	2	455.79	1.913	0.011749	86.512	1
1519	DIYYITGESKK	11	Crot(K)	_DIYYITGESK(cr)K_	Unigene0039978	Heat shock protein OS=Hevea brasiliensis PE=2 SV=1	2	692.853	0.27021	2.313e-06	114.86	1
1520	DIYYITGESKK	11	Crot(K)	_DIYYITGESK(cr)K_	Unigene0039978	Heat shock protein OS=Hevea brasiliensis PE=2 SV=1	2	692.853	-2.0361	0.046149	55.261	1
1521	DKAAAHLK	8	Crot(K)	_DK(cr)AAAHLK_	Unigene0027871	Glyceraldehyde-3-phosphate dehydrogenase OS=Musa acuminata subsp. malaccensis PE=3 SV=1	2	461.261	0.54955	0.011678	78.264	1
1522	DKAAAHLKGGAK	12	Crot(K)	_DKAAAHLK(cr)GGAK_	Unigene0027871	Glyceraldehyde-3-phosphate dehydrogenase OS=Musa acuminata subsp. malaccensis PE=3 SV=1	3	412.235	1.3541	0.017377	46.985	1
1523	DKAAAPQQEPAK	12	Crot(K)	_DK(cr)AAAPQQEPAK_	Unigene0036598	Protein disulfide-isomerase OS=Citrus limon PE=2 SV=1	2	661.341	0.57896	0.0014798	79.089	1
1524	DKAAAPQQEPAKDEL	15	Crot(K)	_DK(cr)AAAPQQEPAKDEL_	Unigene0036598	Protein disulfide-isomerase OS=Citrus limon PE=2 SV=1	2	839.918	-0.6244	3.843e-06	113.67	1
1525	DKALDLAK	8	Crot(K)	_DK(cr)ALDLAK_	Unigene0008529	Class I glutamine amidotransferase-like superfamily protein isoform 1 OS=Theobroma cacao GN=TCM_031744 PE=4 SV=1	2	471.269	1.1322	0.0056616	89.047	1
1526	DKAPPPSSK	9	Crot(K)	_DK(cr)APPPSSK_	Unigene0036329	Ribosomal protein S25 family protein OS=Theobroma cacao GN=TCM_041388 PE=4 SV=1	2	497.764		0.027383	60.102	1
1527	DKAPPPSSK	9	Crot(K)	_DK(cr)APPPSSK_	Unigene0036329	Ribosomal protein S25 family protein OS=Theobroma cacao GN=TCM_041388 PE=4 SV=1	2	497.764		0.041098	54.094	1
1528	DKAVESLCR	9	Crot(K)	_DK(cr)AVESLCR_	Unigene0008216	Serine/threonine protein phosphatase 2a regulatory subunit A, putative OS=Ricinus communis GN=RCOM_0353450 PE=4 SV=1	2	573.285	-0.94176	0.00033963	114.39	1
1529	DKDELSSVFMK	11	Oxidation (M),Crot(K)	_DK(cr)DELSSVFM(ox)K_	Unigene0024116	N-carbamyl-L-amino acid amidohydrolase protein isoform 1 OS=Theobroma cacao GN=TCM_020797 PE=4 SV=1	2	691.829	-0.0050016	0.0087703	58.04	1
1530	DKDELSSVFMK	11	Crot(K)	_DK(cr)DELSSVFMK_	Unigene0024116	N-carbamyl-L-amino acid amidohydrolase protein isoform 1 OS=Theobroma cacao GN=TCM_020797 PE=4 SV=1	2	683.832	0.63161	0.0009566	81.92	1
1531	DKDELSSVFMKK	12	Crot(K)	_DKDELSSVFMK(cr)K_	Unigene0024116	N-carbamyl-L-amino acid amidohydrolase protein isoform 1 OS=Theobroma cacao GN=TCM_020797 PE=4 SV=1	3	498.922	0.27626	0.00018521	91.202	1
1532	DKDELSSVFMKK	12	Crot(K)	_DKDELSSVFMK(cr)K_	Unigene0024116	N-carbamyl-L-amino acid amidohydrolase protein isoform 1 OS=Theobroma cacao GN=TCM_020797 PE=4 SV=1	2	747.879	3.3942	4.8385e-14	151.66	1
1533	DKDFVKDDFMGR	12	Crot(K)	_DKDFVK(cr)DDFMGR_	Unigene0028154	C2 domain-containing family protein OS=Populus trichocarpa GN=POPTR_0016s04960g PE=4 SV=2	3	514.242	0.25312	1.969e-10	132.86	1
1534	DKDFVKDDFMGR	12	Crot(K)	_DKDFVK(cr)DDFMGR_	Unigene0028154	C2 domain-containing family protein OS=Populus trichocarpa GN=POPTR_0016s04960g PE=4 SV=2	2	770.859	-0.044888	4.8713e-09	131.66	1
1535	DKDGLLHK	8	Crot(K)	_DK(cr)DGLLHK_	Unigene0018248	Calcium binding family protein OS=Populus trichocarpa GN=POPTR_0010s11820g PE=4 SV=1	2	497.272	1.4615	0.020222	70.552	1
1536	DKDIGKDDFVGR	12	Crot(K)	_DK(cr)DIGKDDFVGR_	Unigene0037213	C2 calcium/lipid-binding plant phosphoribosyltransferase family protein OS=Theobroma cacao GN=TCM_036467 PE=4 SV=1	3	478.24	0.16117	0.0015432	69.352	1
1537	DKDIGKDDFVGR	12	Crot(K)	_DK(cr)DIGKDDFVGR_	Unigene0037213	C2 calcium/lipid-binding plant phosphoribosyltransferase family protein OS=Theobroma cacao GN=TCM_036467 PE=4 SV=1	2	716.857		0.0029268	69.03	1
1538	DKDIGKDDFVGR	12	Crot(K)	_DKDIGK(cr)DDFVGR_	Unigene0037213	C2 calcium/lipid-binding plant phosphoribosyltransferase family protein OS=Theobroma cacao GN=TCM_036467 PE=4 SV=1	2	716.857	-1.3217	5.3222e-06	125.84	1
1539	DKDIGKDDFVGR	12	Crot(K)	_DKDIGK(cr)DDFVGR_	Unigene0037213	C2 calcium/lipid-binding plant phosphoribosyltransferase family protein OS=Theobroma cacao GN=TCM_036467 PE=4 SV=1	3	478.24	-0.48728	0.00033818	82.774	1
1540	DKDLAHIEEHMK	12	Unmodified	_DKDLAHIEEHMK_	Unigene0004246	Aminomethyltransferase OS=Theobroma cacao GN=TCM_030256 PE=3 SV=1	3	489.242		0.00016406	85.163	1
1541	DKDLAHIEEHMK	12	Crot(K)	_DK(cr)DLAHIEEHMK_	Unigene0004246	Aminomethyltransferase OS=Theobroma cacao GN=TCM_030256 PE=3 SV=1	4	384.19	-0.035475	0.0011261	71.806	1
1542	DKDLAHIEEHMK	12	Crot(K)	_DK(cr)DLAHIEEHMK_	Unigene0004246	Aminomethyltransferase OS=Theobroma cacao GN=TCM_030256 PE=3 SV=1	3	511.917	-1.0573	0.0039355	61.167	1
1543	DKDLAHIEEHMKAFK	15	Crot(K)	_DKDLAHIEEHMK(cr)AFK_	Unigene0004246	Aminomethyltransferase OS=Theobroma cacao GN=TCM_030256 PE=3 SV=1	4	470.74	-1.1163	7.4531e-12	134.93	1
1544	DKDLAHIEEHMKAFK	15	Crot(K)	_DKDLAHIEEHMK(cr)AFK_	Unigene0004246	Aminomethyltransferase OS=Theobroma cacao GN=TCM_030256 PE=3 SV=1	3	627.317	-1.9257	1.9005e-06	99.711	1
1545	DKDPELFYLAR	11	Crot(K)	_DK(cr)DPELFYLAR_	Unigene0028138	Mitochondrial L-galactono-1,4-lactone dehydrogenase OS=Citrus unshiu GN=GalLDH PE=2 SV=1	2	717.867	-1.2427	0.00039188	92.611	1
1546	DKEELAALQAR	11	Crot(K)	_DK(cr)EELAALQAR_	Unigene0028138	Mitochondrial L-galactono-1,4-lactone dehydrogenase OS=Citrus unshiu GN=GalLDH PE=2 SV=1	2	656.349	-0.56924	9.2448e-12	152.64	1
1547	DKENVTHR	8	Crot(K)	_DK(cr)ENVTHR_	Unigene0022297	Cyanate hydratase OS=Gossypium raimondii GN=CYN PE=3 SV=1	2	533.767	-0.19822	0.0036984	96.342	1
1548	DKENVTHR	8	Crot(K)	_DK(cr)ENVTHR_	Unigene0022297	Cyanate hydratase OS=Gossypium raimondii GN=CYN PE=3 SV=1	3	356.181	-0.0928	0.0090664	66.27	1
1549	DKESWDMNTQEK	12	Crot(K)	_DK(cr)ESWDMNTQEK_	Unigene0016697	Peptidylprolyl isomerase, putative OS=Ricinus communis GN=RCOM_0151790 PE=4 SV=1	2	789.841	-1.43	8.9158e-19	171.49	1
1552	DKEVISTWGVQNK	13	Crot(K)	_DK(cr)EVISTWGVQNK_	Unigene0026456	Pyruvate kinase OS=Jatropha curcas GN=JCGZ_16628 PE=3 SV=1	2	786.407	0.099996	0.0018842	74.133	1
1553	DKEYNHEEVVR	11	Unmodified	_DKEYNHEEVVR_	Unigene0026921	Annexin OS=Theobroma cacao GN=TCM_045338 PE=3 SV=1	3	473.228	-0.7081	2.937e-07	124.12	1
1554	DKEYNHEEVVR	11	Unmodified	_DKEYNHEEVVR_	Unigene0026921	Annexin OS=Theobroma cacao GN=TCM_045338 PE=3 SV=1	4	355.173	-0.88493	0.0016437	68.107	1
1555	DKEYNHEEVVR	11	Unmodified	_DKEYNHEEVVR_	Unigene0026921	Annexin OS=Theobroma cacao GN=TCM_045338 PE=3 SV=1	2	709.339	0.1946	1.3678e-08	142.83	1
1556	DKEYNHEEVVR	11	Unmodified	_DKEYNHEEVVR_	Unigene0026921	Annexin OS=Theobroma cacao GN=TCM_045338 PE=3 SV=1	3	473.228	-0.80906	0.002182	71.176	1
1557	DKEYNHEEVVR	11	Crot(K)	_DK(cr)EYNHEEVVR_	Unigene0026921	Annexin OS=Theobroma cacao GN=TCM_045338 PE=3 SV=1	3	495.904	0.0014115	2.8791e-05	100.93	2
1558	DKEYNHEEVVR	11	Crot(K)	_DK(cr)EYNHEEVVR_	Unigene0026921	Annexin OS=Theobroma cacao GN=TCM_045338 PE=3 SV=1	2	743.352	-0.60087	6.1876e-24	198.52	2
1559	DKEYNHEEVVR	11	Crot(K)	_DK(cr)EYNHEEVVR_	Unigene0026921	Annexin OS=Theobroma cacao GN=TCM_045338 PE=3 SV=1	2	743.352	0.89977	3.9096e-09	131.69	1
1560	DKEYNHEEVVR	11	Crot(K)	_DK(cr)EYNHEEVVR_	Unigene0026921	Annexin OS=Theobroma cacao GN=TCM_045338 PE=3 SV=1	3	495.904		0.000288	86.911	1
1561	DKEYNHEEVVR	11	Crot(K)	_DK(cr)EYNHEEVVR_	Unigene0026921	Annexin OS=Theobroma cacao GN=TCM_045338 PE=3 SV=1	2	743.352	-0.24451	2.2449e-14	174.05	1
1562	DKEYNHEEVVR	11	Crot(K)	_DK(cr)EYNHEEVVR_	Unigene0026921	Annexin OS=Theobroma cacao GN=TCM_045338 PE=3 SV=1	3	495.904	-0.3081	1.2826e-07	126.19	1
1563	DKGFSELQR	9	Crot(K)	_DK(cr)GFSELQR_	Unigene0023932	Peptide transporter 2 isoform 1 OS=Theobroma cacao GN=TCM_011173 PE=3 SV=1	2	574.291	-1.2583	0.0020969	89.886	1
1564	DKGHLIK	7	Crot(K)	_DK(cr)GHLIK_	Unigene0030374	DNAJ heat shock N-terminal domain-containing protein isoform 1 OS=Theobroma cacao GN=TCM_006838 PE=4 SV=1	2	439.758	-0.48472	0.035557	68.224	1
1565	DKHADAEQLLLTAR	14	Crot(K)	_DK(cr)HADAEQLLLTAR_	Unigene0017261	Signal recognition particle subunit SRP72 OS=Citrus sinensis GN=CISIN_1g005990mg PE=3 SV=1	3	550.293	-0.13976	7.8862e-05	81.448	1
1566	DKIEDGR	7	Crot(K)	_DK(cr)IEDGR_	Unigene0009576	Calcium ion-binding protein OS=Medicago truncatula GN=MTR_5g069410 PE=4 SV=1	2	450.725	-0.77639	0.031667	70.69	1
1567	DKIETPEQFK	10	Crot(K)	_DK(cr)IETPEQFK_	Unigene0027809	Pyrophosphate--fructose 6-phosphate 1-phosphotransferase subunit beta OS=Gossypium arboreum GN=PFP-BETA PE=3 SV=1	2	651.832	1.3069	0.0067801	66.603	1
1568	DKIETPEQFKQAEETAK	17	Crot(K)	_DKIETPEQFK(cr)QAEETAK_	Unigene0027809	Pyrophosphate--fructose 6-phosphate 1-phosphotransferase subunit beta OS=Gossypium arboreum GN=PFP-BETA PE=3 SV=1	3	687.344	0.70541	9.966e-27	169.15	1
1569	DKIETPEQFKQAEETAK	17	Crot(K)	_DKIETPEQFK(cr)QAEETAK_	Unigene0027809	Pyrophosphate--fructose 6-phosphate 1-phosphotransferase subunit beta OS=Gossypium arboreum GN=PFP-BETA PE=3 SV=1	2	1030.51	-0.41247	3.8452e-35	195.96	1
1570	DKIETPTPMQYNR	13	Crot(K)	_DK(cr)IETPTPMQYNR_	Unigene0028762	2-oxoglutarate dehydrogenase E1 component family protein OS=Populus trichocarpa GN=POPTR_0010s21610g PE=4 SV=1	2	830.904	1.4343	4.9102e-05	107.65	1
1571	DKIIASQMNR	10	Crot(K)	_DK(cr)IIASQMNR_	Unigene0002988	Alpha/beta-Hydrolases superfamily protein isoform 1 OS=Theobroma cacao GN=TCM_041438 PE=4 SV=1	2	622.327	1.2407	0.0039492	74.849	1
1572	DKIMDSEK	8	Oxidation (M),Crot(K)	_DK(cr)IM(ox)DSEK_	Unigene0036170	NAD(P)-binding Rossmann-fold superfamily protein isoform 1 OS=Theobroma cacao GN=TCM_017250 PE=4 SV=1	2	525.245	-0.69791	0.0065461	76.605	1
1573	DKIMDSEK	8	Crot(K)	_DK(cr)IMDSEK_	Unigene0036170	NAD(P)-binding Rossmann-fold superfamily protein isoform 1 OS=Theobroma cacao GN=TCM_017250 PE=4 SV=1	2	517.247	-0.45866	0.0033503	97.635	1
1574	DKIPSEVAK	9	Crot(K)	_DK(cr)IPSEVAK_	Unigene0031687	Heat shock protein OS=Cucumis sativus GN=Csa_4G179170 PE=3 SV=1	2	527.793	-0.84681	0.0049606	79.128	1
1575	DKLAEAK	7	Crot(K)	_DK(cr)LAEAK_	Unigene0025907	Leucyl-tRNA synthetase, putative OS=Ricinus communis GN=RCOM_0757640 PE=3 SV=1	2	421.735	2.8334	0.041009	65.156	1
1576	DKLLFLK	7	Crot(K)	_DK(cr)LLFLK_	Unigene0038133	Prolyl oligopeptidase family protein OS=Theobroma cacao GN=TCM_004813 PE=4 SV=1	2	472.794		0.02596	75.109	1
1577	DKLMFPAFK	9	Crot(K)	_DK(cr)LMFPAFK_	Unigene0034101	Protein TOPLESS-like protein OS=Gossypium arboreum GN=F383_21803 PE=4 SV=1	2	582.81	-2.3164	0.022726	61.161	1
1578	DKLQLLR	7	Crot(K)	_DK(cr)LQLLR_	Unigene0035408	ROOTY/SUPERROOT1 OS=Arabidopsis lyrata subsp. lyrata GN=ARALYDRAFT_480895 PE=4 SV=1	2	477.293	1.3666	0.0048159	103.02	1
1579	DKNHKVITVDPEGR	14	Crot(K)	_DKNHK(cr)VITVDPEGR_	Unigene0000381	Subtilisin-like serine endopeptidase family protein isoform 1 OS=Theobroma cacao GN=TCM_000009 PE=4 SV=1	3	559.297	-0.40752	0.0046277	54.281	1
1580	DKNKITVNAESAFSK	15	Crot(K)	_DK(cr)NKITVNAESAFSK_	Unigene0013358	60S ribosomal protein L22-2 OS=Morus notabilis GN=L484_000548 PE=4 SV=1	3	573.969	0.81498	0.0072168	48.476	1
1581	DKNPSITFK	9	Crot(K)	_DK(cr)NPSITFK_	Unigene0036473	Aldose 1-epimerase OS=Ricinus communis GN=RCOM_0566090 PE=3 SV=1	2	559.298	-0.46682	0.029886	57.888	1
1582	DKPALEKIFSETK	13	Crot(K)	_DKPALEK(cr)IFSETK_	Unigene0028478	UDP-D-glucose/UDP-D-galactose 4-epimerase 5 isoform 1 OS=Theobroma cacao GN=TCM_016477 PE=3 SV=1	2	787.427	1.2973	0.025719	59.709	1
1583	DKQALQR	7	Crot(K)	_DK(cr)QALQR_	Unigene0033431	Heat shock 70 kDa 7, chloroplastic-like protein OS=Gossypium arboreum GN=F383_19848 PE=3 SV=1	2	463.756	1.3135	0.030638	71.342	1
1584	DKQAVVDFVK	10	Crot(K)	_DK(cr)QAVVDFVK_	Unigene0026709	Putative methyltransferase PMT8 OS=Glycine soja GN=glysoja_039040 PE=4 SV=1	2	608.832	1.5998	0.0052906	70.942	1
1585	DKQELADAQK	10	Crot(K)	_DK(cr)QELADAQK_	Unigene0040398	Structural constituent of cell wall OS=Theobroma cacao GN=TCM_008105 PE=4 SV=1	2	607.307	-0.36858	5.9438e-05	107.03	1
1586	DKSLLYETPDEESNIK	16	Crot(K)	_DK(cr)SLLYETPDEESNIK_	Unigene0024438	BnaA04g04310D protein OS=Brassica napus GN=BnaA04g04310D PE=3 SV=1	2	974.973	-0.44137	7.5127e-44	209.13	1
1587	DKVYNHDEVVR	11	Crot(K)	_DK(cr)VYNHDEVVR_	Unigene0015111	Annexin OS=Theobroma cacao GN=TCM_045338 PE=3 SV=1	2	721.357		1.9883e-06	113.99	1
1588	DKVYSIR	7	Crot(K)	_DK(cr)VYSIR_	Unigene0027454	Serine/threonine-protein phosphatase 2A 65 kDa regulatory subunit A beta-like protein OS=Gossypium arboreum GN=F383_09359 PE=4 SV=1	2	474.761	0.24967	0.0068441	97.033	1
1589	DKWSPALQIR	10	Crot(K)	_DK(cr)WSPALQIR_	Unigene0033845	Ubiquitin-conjugating enzyme (Fragment) OS=Olea europaea PE=2 SV=1	2	641.351	-1.0802	8.1446e-08	131.52	1
1590	DLAHIEEHMKAFK	13	Crot(K)	_DLAHIEEHMK(cr)AFK_	Unigene0004246	Aminomethyltransferase OS=Theobroma cacao GN=TCM_030256 PE=3 SV=1	3	546.277	1.8656	0.00046654	77.776	1
1591	DLALLIHGPKVTR	13	Crot(K)	_DLALLIHGPK(cr)VTR_	Unigene0002681	Isocitrate dehydrogenase [NADP] OS=Ricinus communis GN=RCOM_0988350 PE=3 SV=1	3	500.968	1.1633	0.00081904	71.879	1
1592	DLALLIHGPKVTR	13	Crot(K)	_DLALLIHGPK(cr)VTR_	Unigene0002681	Isocitrate dehydrogenase [NADP] OS=Ricinus communis GN=RCOM_0988350 PE=3 SV=1	2	750.948	0.71151	1.3546e-06	116.9	1
1593	DLASKAIEK	9	Crot(K)	_DLASK(cr)AIEK_	Unigene0000252	RNA recognition motif-containing family protein OS=Populus trichocarpa GN=POPTR_0006s22890g PE=4 SV=2	2	521.793	-1.1853	0.025042	60.102	1
1594	DLATGKESTSYIHGAGHVDPNR	22	Crot(K)	_DLATGK(cr)ESTSYIHGAGHVDPNR_	Unigene0054724	Subtilase family protein OS=Theobroma cacao GN=TCM_029155 PE=4 SV=1	3	798.388	0.48385	2.2172e-30	149.84	1
1595	DLDDPHVVEIGKFSVAEHNQEAK	23	Crot(K)	_DLDDPHVVEIGK(cr)FSVAEHNQEAK_	Unigene0042811	Cysteine proteinase inhibitor OS=Morus notabilis GN=L484_004273 PE=3 SV=1	4	662.077	0.51182	2.8567e-13	106.02	1
1596	DLDDPHVVEIGKFSVAEHNQEAK	23	Crot(K)	_DLDDPHVVEIGK(cr)FSVAEHNQEAK_	Unigene0042811	Cysteine proteinase inhibitor OS=Morus notabilis GN=L484_004273 PE=3 SV=1	3	882.433	0.36143	2.4191e-31	160.12	1
1597	DLDKDAAPFFK	11	Crot(K)	_DLDK(cr)DAAPFFK_	Unigene0003953	Sec23/Sec24 protein transport family protein OS=Theobroma cacao GN=TCM_020184 PE=4 SV=1	2	667.835	-1.8653	0.0016295	79.286	1
1598	DLDKDAAPFFKK	12	Crot(K)	_DLDKDAAPFFK(cr)K_	Unigene0003953	Sec23/Sec24 protein transport family protein OS=Theobroma cacao GN=TCM_020184 PE=4 SV=1	3	488.257	0.2337	0.0010391	74.698	1
1599	DLDKDAAPFFKK	12	Crot(K)	_DLDKDAAPFFK(cr)K_	Unigene0003953	Sec23/Sec24 protein transport family protein OS=Theobroma cacao GN=TCM_020184 PE=4 SV=1	2	731.882	-1.3486	1.415e-05	116.98	1
1600	DLDKDAAPFFKK	12	Crot(K)	_DLDKDAAPFFK(cr)K_	Unigene0003953	Sec23/Sec24 protein transport family protein OS=Theobroma cacao GN=TCM_020184 PE=4 SV=1	3	488.257	2.0843	0.0070021	57.175	1
1601	DLDKDTTHR	9	Crot(K)	_DLDK(cr)DTTHR_	Unigene0033867	RNAse l inhibitor protein 2 isoform 2 OS=Theobroma cacao GN=TCM_016698 PE=4 SV=1	2	584.783	-0.90777	0.00083214	99.013	1
1602	DLDLPAHKVMVATVR	15	Crot(K)	_DLDLPAHK(cr)VMVATVR_	Unigene0023127	Protein ROOT HAIR DEFECTIVE 3 homolog OS=Theobroma cacao GN=TCM_029059 PE=3 SV=1	3	578.319	2.4713	0.00024541	70.41	1
1603	DLDQVAGR	8	Unmodified	_DLDQVAGR_	Unigene0024351	40S ribosomal protein S19 OS=Populus trichocarpa GN=POPTR_0004s11780g PE=4 SV=1	2	437.225	0.85139	0.013016	102.46	1
1604	DLEKQLDATK	10	Crot(K)	_DLEK(cr)QLDATK_	Unigene0027394	Pleckstrin domain-containing protein isoform 2 OS=Theobroma cacao GN=TCM_001957 PE=4 SV=1	2	614.825	-0.59736	5.0578e-05	108.31	1
1605	DLEMQKR	7	Crot(K)	_DLEMQK(cr)R_	Unigene0022548	Glucose-1-phosphate adenylyltransferase OS=Morus notabilis GN=L484_007339 PE=3 SV=1	2	494.25		0.014385	70.912	1
1606	DLFGAHTYER	10	Unmodified	_DLFGAHTYER_	Unigene0019074	6-phosphogluconate dehydrogenase, decarboxylating OS=Ricinus communis GN=RCOM_0901440 PE=3 SV=1	3	403.528	-0.38348	0.024352	48.284	1
1607	DLFKLLPDAFK	11	Crot(K)	_DLFK(cr)LLPDAFK_	Unigene0011864	Ketol-acid reductoisomerase OS=Prunus persica GN=PRUPE_ppa003271mg PE=3 SV=1	2	687.887	0.66302	0.003702	71.176	1
1608	DLGDASKGYIR	11	Crot(K)	_DLGDASK(cr)GYIR_	Unigene0028204	TRAF-like family protein, putative OS=Theobroma cacao GN=TCM_005650 PE=4 SV=1	2	631.822	1.7438	0.0049564	66.267	1
1609	DLGICLKECQK	11	Crot(K)	_DLGICLK(cr)ECQK_	Unigene0040003	6-phosphogluconate dehydrogenase family protein OS=Theobroma cacao GN=TCM_037784 PE=4 SV=1	2	716.352	-1.5107	0.016115	59.198	1
1610	DLHKTIK	7	Crot(K)	_DLHK(cr)TIK_	Unigene0034936	Beta-galactosidase OS=Carica papaya PE=3 SV=1	2	461.771	-0.60322	0.0099792	90.308	1
1611	DLISKWCFK	9	Crot(K)	_DLISK(cr)WCFK_	Unigene0028626	Ubiquitin-protein ligase, putative OS=Ricinus communis GN=RCOM_0535970 PE=4 SV=1	2	632.823	0.7967	0.051075	48.794	1
1612	DLIVQCLLR	9	Unmodified	_DLIVQCLLR_	Unigene0024044	V-type proton ATPase subunit E OS=Hevea brasiliensis PE=2 SV=1	2	565.324	0.21705	0.0011196	120.15	1
1613	DLKEEFVR	8	Crot(K)	_DLK(cr)EEFVR_	Unigene0003998	Arginosuccinate synthase family isoform 1 OS=Theobroma cacao GN=TCM_014608 PE=3 SV=1	2	552.29	0.069312	0.00076112	123.98	1
1614	DLKELAAK	8	Crot(K)	_DLK(cr)ELAAK_	Unigene0029252	Putative nucleolar protein OS=Arabidopsis thaliana GN=At5g35910/MIK22_22 PE=2 SV=1	2	478.277		0.029925	65.465	1
1615	DLKGHLEEIK	10	Crot(K)	_DLK(cr)GHLEEIK_	Unigene0036117	Glucose-6-phosphate isomerase OS=Gossypium arboreum GN=F383_29539 PE=3 SV=1	3	417.231	-0.66455	0.019493	46.64	1
1616	DLKGHLEEIK	10	Crot(K)	_DLK(cr)GHLEEIK_	Unigene0036117	Glucose-6-phosphate isomerase OS=Gossypium arboreum GN=F383_29539 PE=3 SV=1	2	625.343	0.27885	6.3895e-08	134.99	1
1618	DLKNVNWR	8	Crot(K)	_DLK(cr)NVNWR_	Unigene0001422	Calcium-dependent lipid-binding family protein OS=Theobroma cacao GN=TCM_015225 PE=4 SV=1	2	556.796	0.83108	0.021246	69.628	1
1619	DLKPENFLLSSKDEGAMLK	19	Crot(K)	_DLKPENFLLSSK(cr)DEGAMLK_	Unigene0022062	Calcium-dependent protein kinase 21 isoform 1 OS=Theobroma cacao GN=TCM_030220 PE=4 SV=1	3	735.049	-0.8852	5.5357e-07	86.213	1
1620	DLKYADTHEWVK	12	Crot(K)	_DLK(cr)YADTHEWVK_	Unigene0037232	Glycine cleavage system H protein, mitochondrial OS=Glycine soja GN=glysoja_007516 PE=3 SV=1	3	524.928	-0.21748	0.00028956	82.85	1
1621	DLKYADTHEWVK	12	Crot(K)	_DLK(cr)YADTHEWVK_	Unigene0037232	Glycine cleavage system H protein, mitochondrial OS=Glycine soja GN=glysoja_007516 PE=3 SV=1	2	786.888	0.081996	2.6965e-07	128.57	1
1622	DLLEFKSDR	9	Crot(K)	_DLLEFK(cr)SDR_	Unigene0033512	Glutamate synthase 1 isoform 1 OS=Theobroma cacao GN=TCM_024267 PE=4 SV=1	2	595.806	0.045095	0.0058369	77.662	2
1623	DLLEFKSDR	9	Crot(K)	_DLLEFK(cr)SDR_	Unigene0033512	Glutamate synthase 1 isoform 1 OS=Theobroma cacao GN=TCM_024267 PE=4 SV=1	2	595.806	-2.7155	0.0023007	88.495	1
1624	DLLEGDPYLKQR	12	Crot(K)	_DLLEGDPYLK(cr)QR_	Unigene0027817	Phosphoenolpyruvate carboxylase OS=Hevea brasiliensis GN=PPC1 PE=2 SV=1	2	757.896	3.3115	1.2163e-06	119.39	1
1626	DLLTKDYNFDQK	12	Crot(K)	_DLLTK(cr)DYNFDQK_	Unigene0032466	Voltage dependent anion channel 4 OS=Theobroma cacao GN=TCM_039252 PE=4 SV=1	2	784.386	-0.026432	1.0938e-06	120.57	1
1627	DLLYKDYQSDHK	12	Crot(K)	_DLLYK(cr)DYQSDHK_	Unigene0009893	Mitochondrial outer membrane porin of 36 kDa OS=Gossypium arboreum GN=F383_17808 PE=4 SV=1	3	531.591	-0.15219	5.014e-07	117.79	2
1628	DLLYKDYQSDHK	12	Crot(K)	_DLLYK(cr)DYQSDHK_	Unigene0009893	Mitochondrial outer membrane porin of 36 kDa OS=Gossypium arboreum GN=F383_17808 PE=4 SV=1	2	796.883	-0.52805	7.7539e-10	131.17	1
1629	DLLYKDYQSDHK	12	Crot(K)	_DLLYK(cr)DYQSDHK_	Unigene0009893	Mitochondrial outer membrane porin of 36 kDa OS=Gossypium arboreum GN=F383_17808 PE=4 SV=1	3	531.591	1.7124	0.00022836	86.772	1
1630	DLLYKTVEDSK	11	Crot(K)	_DLLYK(cr)TVEDSK_	Unigene0025990	Dihydrodipicolinate reductase, bacterial/plant isoform 1 OS=Theobroma cacao GN=TCM_001303 PE=4 SV=1	2	689.859	-0.74608	7.0988e-05	102.4	1
1631	DLNKVNPK	8	Crot(K)	_DLNK(cr)VNPK_	Unigene0019502	Coatomer, beta' subunit isoform 1 OS=Theobroma cacao GN=TCM_028674 PE=4 SV=1	2	498.28	0.54372	0.019346	71.342	1
1632	DLNVEKSPFQR	11	Crot(K)	_DLNVEK(cr)SPFQR_	Unigene0032932	V-type proton ATPase subunit a OS=Brassica napus GN=BnaA08g16770D PE=3 SV=1	2	700.862	-0.12973	4.8856e-12	158.02	1
1633	DLPADEKTSAADK	13	Crot(K)	_DLPADEK(cr)TSAADK_	Unigene0020387	Ankyrin repeat domain-containing protein 2 isoform 1 OS=Theobroma cacao GN=TCM_007624 PE=4 SV=1	2	714.846	0.78675	0.0011138	78.814	1
1634	DLQDIKDLYYK	11	Crot(K)	_DLQDIK(cr)DLYYK_	Unigene0026921	Annexin OS=Theobroma cacao GN=TCM_045338 PE=3 SV=1	2	741.38	-1.342	8.5178e-12	153.54	1
1635	DLQTDPTTNKDR	12	Crot(K)	_DLQTDPTTNK(cr)DR_	Unigene0004689	Splicing factor-related family protein OS=Populus trichocarpa GN=POPTR_0015s01920g PE=4 SV=2	2	736.355	1.2066	1.3149e-10	143.42	1
1636	DLSAALLGPR	10	Unmodified	_DLSAALLGPR_	Unigene0024558	Peroxiredoxin, putative OS=Ricinus communis GN=RCOM_0913560 PE=4 SV=1	2	506.793	-0.92554	1.3534e-09	148.94	1
1637	DLSLKNVR	8	Crot(K)	_DLSLK(cr)NVR_	Unigene0027819	DEAD/DEAH box RNA helicase family protein isoform 1 OS=Theobroma cacao GN=TCM_037013 PE=4 SV=1	2	506.793	1.738	0.012057	77.923	1
1638	DLSMFKFK	8	Crot(K)	_DLSMFK(cr)FK_	Unigene0015618	AT5g06660/F15M7_19 OS=Arabidopsis thaliana GN=At5g06660 PE=1 SV=1	2	542.281	-1.1482	0.006694	85.212	1
1639	DLSNFKVNPDYK	12	Crot(K)	_DLSNFK(cr)VNPDYK_	Unigene0044288	Isopropyl malate isomerase large subunit 1 OS=Theobroma cacao GN=TCM_021015 PE=4 SV=1	2	754.375	-0.81231	1.4919e-06	116.71	1
1640	DLTNKDIIGK	10	Crot(K)	_DLTNK(cr)DIIGK_	Unigene0019494	Calcium-dependent lipid-binding (CaLB domain) family protein OS=Theobroma cacao GN=TCM_038173 PE=4 SV=1	2	592.83	-1.8473	0.033009	52.247	1
1641	DLVAEKVTYPK	11	Crot(K)	_DLVAEK(cr)VTYPK_	Unigene0001124	Geranylgeranyl pyrophosphate synthase 1 OS=Theobroma cacao GN=TCM_000455 PE=3 SV=1	2	665.866	-1.074	0.0034171	72.29	1
1642	DLVGVAYTEEETK	13	Unmodified	_DLVGVAYTEEETK_	Unigene0023854	Cytochrome c1 family protein OS=Populus trichocarpa GN=POPTR_0004s21400g PE=2 SV=1	2	727.356	1.1322	1.643e-09	136.3	1
1643	DLVKEFGVCDR	11	Crot(K)	_DLVK(cr)EFGVCDR_	Unigene0028901	NPC3 OS=Arabidopsis thaliana GN=AXX17_At3g02880 PE=4 SV=1	2	703.343	-3.1932	0.011141	62.088	1
1644	DLYSKISK	8	Crot(K)	_DLYSK(cr)ISK_	Unigene0034174	OB-fold nucleic acid binding domain-containing protein isoform 3 OS=Theobroma cacao GN=TCM_045490 PE=4 SV=1	2	511.282	1.9586	0.0073848	82.645	1
1645	DMEFKIENK	9	Oxidation (M),Crot(K)	_DM(ox)EFK(cr)IENK_	Unigene0027016	Keratin, type II cytoskeletal 8 OS=Gossypium arboreum GN=F383_10564 PE=4 SV=1	2	619.292	1.539	0.013224	59.067	1
1646	DMEFKIENK	9	Crot(K)	_DMEFK(cr)IENK_	Unigene0027016	Keratin, type II cytoskeletal 8 OS=Gossypium arboreum GN=F383_10564 PE=4 SV=1	2	611.295	-0.33747	0.012147	67.113	1
1647	DMEIMVKEK	9	Crot(K)	_DMEIMVK(cr)EK_	Unigene0005997	Pyrimidine 2 isoform 1 OS=Theobroma cacao GN=TCM_040900 PE=4 SV=1	2	595.793	0.17246	0.048668	49.3	1
1648	DMETAKEEEVAR	12	Oxidation (M),Crot(K)	_DM(ox)ETAK(cr)EEEVAR_	Unigene0031679	Histidine--tRNA ligase, cytoplasmic OS=Arabidopsis thaliana GN=At3g02760 PE=2 SV=1	2	746.335	-0.10313	0.00030453	86.772	1
1649	DMETAKEEEVAR	12	Crot(K)	_DMETAK(cr)EEEVAR_	Unigene0031679	Histidine--tRNA ligase, cytoplasmic OS=Arabidopsis thaliana GN=At3g02760 PE=2 SV=1	2	738.338	0.44051	5.9987e-15	149.23	1
1650	DMKLVPYK	8	Oxidation (M),Crot(K)	_DM(ox)K(cr)LVPYK_	Unigene0028698	Heat shock protein 70 (Hsp 70) family protein OS=Theobroma cacao GN=TCM_016516 PE=3 SV=1	2	539.286	-0.66294	0.0067516	76.221	1
1651	DMKLVPYK	8	Crot(K)	_DMK(cr)LVPYK_	Unigene0028698	Heat shock protein 70 (Hsp 70) family protein OS=Theobroma cacao GN=TCM_016516 PE=3 SV=1	2	531.289	1.9639	0.021027	69.825	1
1652	DMNSKTDMYR	10	Crot(K)	_DMNSK(cr)TDMYR_	Unigene0018421	Coatomer subunit gamma OS=Glycine soja GN=glysoja_010284 PE=3 SV=1	2	664.784	0.34888	4.1438e-08	139.43	1
1653	DMVKDENSK	9	Oxidation (M),Crot(K)	_DM(ox)VK(cr)DENSK_	Unigene0023327	Cytosol aminopeptidase family protein OS=Theobroma cacao GN=TCM_037054 PE=3 SV=1	2	575.258	-0.032344	0.00091763	91.265	1
1654	DMVKDENSK	9	Oxidation (M),Crot(K)	_DM(ox)VK(cr)DENSK_	Unigene0023327	Cytosol aminopeptidase family protein OS=Theobroma cacao GN=TCM_037054 PE=3 SV=1	2	575.258	0.3173	0.013615	58.699	1
1655	DMVKDENSK	9	Oxidation (M),Crot(K)	_DM(ox)VK(cr)DENSK_	Unigene0023327	Cytosol aminopeptidase family protein OS=Theobroma cacao GN=TCM_037054 PE=3 SV=1	2	575.258	-1.4865	0.00036506	101.46	1
1656	DMVKDENSK	9	Crot(K)	_DMVK(cr)DENSK_	Unigene0023327	Cytosol aminopeptidase family protein OS=Theobroma cacao GN=TCM_037054 PE=3 SV=1	2	567.261	-1.4953	0.00016204	123.35	2
1657	DMVKDENSK	9	Crot(K)	_DMVK(cr)DENSK_	Unigene0023327	Cytosol aminopeptidase family protein OS=Theobroma cacao GN=TCM_037054 PE=3 SV=1	2	567.261	-0.48139	0.00016487	123.21	1
1658	DNAFDKR	7	Crot(K)	_DNAFDK(cr)R_	Unigene0029910	ATP-dependent Clp protease proteolytic subunit OS=Theobroma cacao GN=TCM_007216 PE=3 SV=1	2	467.225	2.819	0.030676	81.119	1
1659	DNAKQLYANR	10	Crot(K)	_DNAK(cr)QLYANR_	Unigene0029000	Translocon at the inner envelope membrane of chloroplasts 110 isoform 2 OS=Theobroma cacao GN=TCM_042259 PE=4 SV=1	2	630.82	2.2563	2.9628e-06	123.29	1
1660	DNAKVLR	7	Crot(K)	_DNAK(cr)VLR_	Unigene0001923	NAD(P)-linked oxidoreductase superfamily protein isoform 1 OS=Theobroma cacao GN=TCM_020900 PE=4 SV=1	2	442.253		0.0022294	95.541	1
1661	DNCWLLISGK	10	Unmodified	_DNCWLLISGK_	Unigene0004206	Cytochrome b5 isoform 1 OS=Cajanus cajan GN=KK1_033621 PE=3 SV=1	2	603.303	-2.9704	0.0049087	88.155	1
1662	DNDFKGNLK	9	Crot(K)	_DNDFK(cr)GNLK_	Unigene0037732	Sec23/Sec24 protein transport family protein isoform 3 (Fragment) OS=Theobroma cacao GN=TCM_030729 PE=4 SV=1	2	559.777	-0.088375	0.00071659	102.62	1
1663	DNEEKAEMK	9	Oxidation (M),Crot(K)	_DNEEK(cr)AEM(ox)K_	Unigene0020356	Sucrose synthase OS=Theobroma cacao GN=TCM_037464 PE=3 SV=1	2	589.256	0.23946	0.0003191	104.42	1
1664	DNEEKAEMK	9	Crot(K)	_DNEEK(cr)AEMK_	Unigene0020356	Sucrose synthase OS=Theobroma cacao GN=TCM_037464 PE=3 SV=1	2	581.258	1.3161	1.2447e-05	131.12	2
1665	DNFRPILDPLVR	12	Unmodified	_DNFRPILDPLVR_	Unigene0020856	Glucan endo-1,3-beta-glucosidase, basic isoform OS=Morus notabilis GN=L484_016574 PE=3 SV=1	3	485.609	-0.55964	5.0872e-05	103.97	1
1666	DNGAKTDIPR	10	Crot(K)	_DNGAK(cr)TDIPR_	Unigene0027674	Proline--tRNA ligase OS=Gossypium arboreum GN=F383_22539 PE=3 SV=1	2	577.794	-3.6704	0.019516	59.198	1
1667	DNGLLLHIHR	10	Unmodified	_DNGLLLHIHR_	Unigene0025300	Ribulose bisphosphate carboxylase large chain (Fragment) OS=Nanocnide lobata GN=rbcL PE=3 SV=1	3	396.56	0.53816	0.003891	67.334	1
1668	DNGLLLHIHR	10	Unmodified	_DNGLLLHIHR_	Unigene0025300	Ribulose bisphosphate carboxylase large chain (Fragment) OS=Nanocnide lobata GN=rbcL PE=3 SV=1	3	396.56	0.55137	0.0093594	61.161	2
1669	DNGLLLHIHR	10	Unmodified	_DNGLLLHIHR_	Unigene0025300	Ribulose bisphosphate carboxylase large chain (Fragment) OS=Nanocnide lobata GN=rbcL PE=3 SV=1	2	594.336	-0.19396	8.1044e-10	155	1
1670	DNGLLLHIHR	10	Unmodified	_DNGLLLHIHR_	Unigene0025300	Ribulose bisphosphate carboxylase large chain (Fragment) OS=Nanocnide lobata GN=rbcL PE=3 SV=1	3	396.56	-0.99304	0.003891	67.334	1
1671	DNGLLLHIHR	10	Unmodified	_DNGLLLHIHR_	Unigene0025300	Ribulose bisphosphate carboxylase large chain (Fragment) OS=Nanocnide lobata GN=rbcL PE=3 SV=1	2	594.336	-1.803	3.6693e-07	133.12	1
1672	DNILEACKR	9	Crot(K)	_DNILEACK(cr)R_	Unigene0033536	Pyridoxal phosphate (PLP)-dependent transferases superfamily protein OS=Theobroma cacao GN=TCM_006344 PE=3 SV=1	2	593.798	1.5372	0.0012572	105.52	1
1673	DNIQGITKPAIR	12	Unmodified	_DNIQGITKPAIR_	Unigene0052470	Histone H4 OS=Zea mays GN=H4C14 PE=3 SV=1	2	663.38	-0.31286	1.9548e-05	114.87	1
1674	DNIQGITKPAIR	12	Unmodified	_DNIQGITKPAIR_	Unigene0052470	Histone H4 OS=Zea mays GN=H4C14 PE=3 SV=1	3	442.589		0.00030628	78.324	1
1675	DNIQGITKPAIR	12	Unmodified	_DNIQGITKPAIR_	Unigene0052470	Histone H4 OS=Zea mays GN=H4C14 PE=3 SV=1	3	442.589	0.71503	0.057062	34.331	1
1676	DNIQGITKPAIR	12	Unmodified	_DNIQGITKPAIR_	Unigene0052470	Histone H4 OS=Zea mays GN=H4C14 PE=3 SV=1	3	442.589	0.48883	0.0072434	60.157	1
1677	DNIQGITKPAIR	12	Unmodified	_DNIQGITKPAIR_	Unigene0052470	Histone H4 OS=Zea mays GN=H4C14 PE=3 SV=1	3	442.589	1.1786	0.00052739	81.709	1
1678	DNIQGITKPAIR	12	Unmodified	_DNIQGITKPAIR_	Unigene0052470	Histone H4 OS=Zea mays GN=H4C14 PE=3 SV=1	2	663.38	0.40168	1.7224e-05	116.81	1
1679	DNKGEVAINIK	11	Crot(K)	_DNK(cr)GEVAINIK_	Unigene0024637	Seryl-tRNA synthetase family protein OS=Populus trichocarpa GN=POPTR_0002s10040g PE=4 SV=2	2	634.846	-0.53896	0.0046706	67.385	1
1680	DNKSLGSFR	9	Crot(K)	_DNK(cr)SLGSFR_	Unigene0033431	Heat shock 70 kDa 7, chloroplastic-like protein OS=Gossypium arboreum GN=F383_19848 PE=3 SV=1	2	546.278	1.0657	0.0014486	94.309	2
1681	DNLVIMYR	8	Unmodified	_DNLVIMYR_	Unigene0034910	Polyphenol oxidase OS=Populus euphratica PE=2 SV=1	2	512.268	-0.59214	0.015597	98.629	1
1682	DNMIVLK	7	Unmodified	_DNMIVLK_	Unigene0053800	Glutamate decarboxylase OS=Cucumis sativus GN=Csa_5G348050 PE=3 SV=1	2	416.733	-0.43165	0.022756	103.91	1
1683	DNMIVLKEGLEK	12	Oxidation (M),Crot(K)	_DNM(ox)IVLK(cr)EGLEK_	Unigene0053800	Glutamate decarboxylase OS=Cucumis sativus GN=Csa_5G348050 PE=3 SV=1	2	736.887	-0.14183	0.00027688	88.101	1
1684	DNMIVLKEGLEK	12	Oxidation (M),Crot(K)	_DNM(ox)IVLK(cr)EGLEK_	Unigene0053800	Glutamate decarboxylase OS=Cucumis sativus GN=Csa_5G348050 PE=3 SV=1	2	736.887	-0.32134	2.7873e-05	107.65	1
1685	DNMIVLKEGLEK	12	Crot(K)	_DNMIVLK(cr)EGLEK_	Unigene0053800	Glutamate decarboxylase OS=Cucumis sativus GN=Csa_5G348050 PE=3 SV=1	2	728.889	-0.046802	0.0089058	80.905	1
1686	DNNLLGK	7	Unmodified	_DNNLLGK_	Unigene0035254	Heat shock protein, putative OS=Ricinus communis GN=RCOM_1248100 PE=3 SV=1	2	387.211	-0.085144	0.0076663	120.49	1
1687	DNNLLGK	7	Unmodified	_DNNLLGK_	Unigene0035254	Heat shock protein, putative OS=Ricinus communis GN=RCOM_1248100 PE=3 SV=1	2	387.211	1.4206	0.026177	101.64	1
1688	DNNLLGK	7	Unmodified	_DNNLLGK_	Unigene0035254	Heat shock protein, putative OS=Ricinus communis GN=RCOM_1248100 PE=3 SV=1	2	387.211	0.62795	0.017183	107.59	1
1689	DNNLLGK	7	Unmodified	_DNNLLGK_	Unigene0035254	Heat shock protein, putative OS=Ricinus communis GN=RCOM_1248100 PE=3 SV=1	2	387.211	-0.89702	0.0076663	120.49	1
1690	DNPEAMEEDVEDDVAEIK	18	Unmodified	_DNPEAMEEDVEDDVAEIK_	Unigene0014718	Cell division cycle protein 48 OS=Hevea brasiliensis PE=2 SV=1	2	1024.44	-1.0646	5.3901e-12	130.56	1
1691	DNPETKECR	9	Crot(K)	_DNPETK(cr)ECR_	Unigene0008138	CP12 domain-containing family protein OS=Populus trichocarpa GN=POPTR_0002s19710g PE=2 SV=1	2	608.767	0.53396	0.00020765	120.99	1
1692	DNPKMFESNVR	11	Crot(K)	_DNPK(cr)MFESNVR_	Unigene0023370	RUB1 conjugating enzyme 1 isoform 2 OS=Theobroma cacao GN=TCM_000453 PE=3 SV=1	2	702.832	-0.92813	8.177e-09	131.12	1
1693	DNSAFVNTR	9	Unmodified	_DNSAFVNTR_	Unigene0004117	17.5 kDa class I heat shock protein OS=Carica papaya PE=2 SV=1	2	512.246	-0.28685	0.00067095	124.81	1
1694	DNTLVPEYFKGVR	13	Crot(K)	_DNTLVPEYFK(cr)GVR_	Unigene0026346	NAD(P)-binding Rossmann-fold superfamily protein isoform 2 OS=Theobroma cacao GN=TCM_029648 PE=4 SV=1	2	803.417	1.1843	1.1189e-06	119.39	1
1695	DNTTLDENK	9	Unmodified	_DNTTLDENK_	Unigene0032389	Rad23 UV excision repair protein family isoform 2 OS=Theobroma cacao GN=TCM_019468 PE=4 SV=1	2	525.241	0.78371	0.0026548	108.43	1
1696	DNVALKGLAK	10	Crot(K)	_DNVALK(cr)GLAK_	Unigene0038112	Ferritin OS=Populus trichocarpa GN=POPTR_0010s19190g PE=3 SV=1	2	548.822	0.65254	0.00099887	87.942	1
1697	DNWIDTDLPSTK	12	Unmodified	_DNWIDTDLPSTK_	Unigene0000018	Phospholipase C, putative OS=Ricinus communis GN=RCOM_0739740 PE=4 SV=1	2	702.836	-2.3109	0.0035378	84.954	1
1698	DPAFLKWYR	9	Crot(K)	_DPAFLK(cr)WYR_	Unigene0008094	Chlorophyll a-b binding protein, chloroplastic OS=Populus trichocarpa PE=2 SV=1	2	632.33	0.20791	0.0002689	117.81	1
1699	DPAKSCNDR	9	Crot(K)	_DPAK(cr)SCNDR_	Unigene0036471	Two-pore channel 1 OS=Theobroma cacao GN=TCM_008109 PE=4 SV=1	2	565.748	1.0273	0.025042	60.102	1
1700	DPDPKNPVESK	11	Crot(K)	_DPDPK(cr)NPVESK_	Unigene0022743	Aldose 1-epimerase, putative OS=Ricinus communis GN=RCOM_0535930 PE=4 SV=1	2	647.32	-0.43102	5.2656e-05	105.65	1
1701	DPDQAALLK	9	Unmodified	_DPDQAALLK_	Unigene0032717	Chlorophyll a-b binding protein, chloroplastic OS=Ricinus communis GN=RCOM_0868050 PE=3 SV=1	2	485.764	0.99016	0.052656	78.098	1
1702	DPDQAALLKVK	11	Crot(K)	_DPDQAALLK(cr)VK_	Unigene0032717	Chlorophyll a-b binding protein, chloroplastic OS=Ricinus communis GN=RCOM_0868050 PE=3 SV=1	2	633.359	2.1358	7.1574e-07	121.02	1
1703	DPDSGKMR	8	Crot(K)	_DPDSGK(cr)MR_	Unigene0023410	Amine oxidase OS=Citrus clementina GN=CICLE_v10019032mg PE=3 SV=1	2	487.224	2.622	0.010338	79.474	1
1704	DPEIKELVK	9	Crot(K)	_DPEIK(cr)ELVK_	Unigene0033968	Glucan synthase-like 8 isoform 1 OS=Theobroma cacao GN=TCM_014552 PE=4 SV=1	2	569.821	0.88097	0.0017081	92.538	1
1705	DPELVKR	7	Crot(K)	_DPELVK(cr)R_	Unigene0034501	Hydrolase, hydrolyzing O-glycosyl compounds, putative OS=Ricinus communis GN=RCOM_1162600 PE=4 SV=1	2	462.761	0.22319	0.0031267	120.9	1
1706	DPEVFDEPEK	10	Unmodified	_DPEVFDEPEK_	Unigene0042355	Cytochrome P450, putative OS=Ricinus communis GN=RCOM_1016730 PE=3 SV=1	2	602.772	0.80781	0.033825	66.664	1
1707	DPEVFDEPEK	10	Unmodified	_DPEVFDEPEK_	Unigene0042355	Cytochrome P450, putative OS=Ricinus communis GN=RCOM_1016730 PE=3 SV=1	2	602.772	0.33568	0.030697	68.485	1
1708	DPEVFDEPEK	10	Unmodified	_DPEVFDEPEK_	Unigene0042355	Cytochrome P450, putative OS=Ricinus communis GN=RCOM_1016730 PE=3 SV=1	2	602.772	0.087441	2.5366e-05	117.52	2
1709	DPEVFDEPEK	10	Unmodified	_DPEVFDEPEK_	Unigene0042355	Cytochrome P450, putative OS=Ricinus communis GN=RCOM_1016730 PE=3 SV=1	2	602.772	0.28797	0.00054009	99.985	1
1710	DPGMAGGLNLNMDRNLAM	18	Oxidation (M)	_DPGMAGGLNLNMDRNLAM(ox)_	Unigene0029337	#N/A	2	953.434	1.649	0.04869	41.695	1
1711	DPHHNKGLAFNDK	13	Crot(K)	_DPHHNK(cr)GLAFNDK_	Unigene0031849	Malic enzyme OS=Ricinus communis PE=2 SV=1	3	520.923	0.42318	9.9375e-05	92.842	1
1712	DPHHNKGLAFTEK	13	Unmodified	_DPHHNKGLAFTEK_	Unigene0002841	Malic enzyme OS=Prunus persica GN=PRUPE_ppa003142mg PE=3 SV=1	3	498.588	0.73299	0.048026	39.629	1
1713	DPHHNKGLAFTEK	13	Crot(K)	_DPHHNK(cr)GLAFTEK_	Unigene0002841	Malic enzyme OS=Prunus persica GN=PRUPE_ppa003142mg PE=3 SV=1	3	521.263	-0.12428	4.8861e-16	156.2	2
1714	DPHHNKGLAFTEK	13	Crot(K)	_DPHHNK(cr)GLAFTEK_	Unigene0002841	Malic enzyme OS=Prunus persica GN=PRUPE_ppa003142mg PE=3 SV=1	2	781.392	0.061195	1.0625e-10	143.93	2
1715	DPHHNKGLAFTEK	13	Crot(K)	_DPHHNK(cr)GLAFTEK_	Unigene0002841	Malic enzyme OS=Prunus persica GN=PRUPE_ppa003142mg PE=3 SV=1	4	391.199	0.1672	0.00033986	79.886	1
1716	DPHHNKGLAFTEK	13	Crot(K)	_DPHHNK(cr)GLAFTEK_	Unigene0002841	Malic enzyme OS=Prunus persica GN=PRUPE_ppa003142mg PE=3 SV=1	3	521.263	0.41738	1.7615e-05	107.74	1
1717	DPHHNKGLAFTEK	13	Crot(K)	_DPHHNK(cr)GLAFTEK_	Unigene0002841	Malic enzyme OS=Prunus persica GN=PRUPE_ppa003142mg PE=3 SV=1	2	781.392	1.2398	2.1151e-07	128.95	1
1718	DPHHNKGLAFTEK	13	Crot(K)	_DPHHNK(cr)GLAFTEK_	Unigene0002841	Malic enzyme OS=Prunus persica GN=PRUPE_ppa003142mg PE=3 SV=1	3	521.263	0.39309	3.604e-05	100.13	1
1719	DPHHNKGLAFTEK	13	Crot(K)	_DPHHNK(cr)GLAFTEK_	Unigene0002841	Malic enzyme OS=Prunus persica GN=PRUPE_ppa003142mg PE=3 SV=1	2	781.392	-0.38697	9.1391e-05	101.3	1
1720	DPKAYSNR	8	Crot(K)	_DPK(cr)AYSNR_	Unigene0023802	Heat shock STI OS=Gossypium arboreum GN=F383_05458 PE=4 SV=1	2	509.751	-0.66853	0.0022465	105.1	1
1721	DPKIFQK	7	Crot(K)	_DPK(cr)IFQK_	Unigene0046272	Allene oxide synthase OS=Camellia sinensis GN=AOS2 PE=2 SV=1	2	472.266	1.2862	0.0018426	127.12	1
1722	DPLKDGFAAGK	11	Crot(K)	_DPLK(cr)DGFAAGK_	Unigene0024830	Putative ribose-5-phosphate isomerase OS=Morus notabilis GN=L484_024593 PE=3 SV=1	2	593.809	-0.4252	4.6497e-07	124.6	1
1723	DPNPEKCLEQGR	12	Crot(K)	_DPNPEK(cr)CLEQGR_	Unigene0006613	NADH dehydrogenase, putative OS=Ricinus communis GN=RCOM_0679150 PE=4 SV=1	2	755.851	0.24751	2.656e-10	139.19	1
1724	DPQEDSVR	8	Unmodified	_DPQEDSVR_	Unigene0008015	Cytochrome b-c1 complex subunit Rieske, mitochondrial OS=Ricinus communis GN=RCOM_1438410 PE=4 SV=1	2	473.217	-2.1023	0.032874	85.676	1
1725	DPSGAKVTK	9	Crot(K)	_DPSGAK(cr)VTK_	Unigene0004146	Elongation factor 1-alpha OS=Jatropha curcas GN=JCGZ_16475 PE=3 SV=1	2	485.764	0.28091	0.0013925	94.692	1
1726	DPSNHVKDTTAWTLGR	16	Crot(K)	_DPSNHVK(cr)DTTAWTLGR_	Unigene0053915	Importin beta-1, putative OS=Ricinus communis GN=RCOM_0736490 PE=4 SV=1	2	933.461	2.3917	2.3434e-43	200.58	1
1727	DPTGKDINALQQHIK	15	Crot(K)	_DPTGK(cr)DINALQQHIK_	Unigene0025430	TIDP3389 OS=Arundo donax PE=4 SV=1	3	582.644	0.13215	1.3514e-05	86.413	1
1728	DPTKVDR	7	Crot(K)	_DPTK(cr)VDR_	Unigene0001362	S-adenosylmethionine synthase OS=Morus notabilis GN=L484_013867 PE=3 SV=1	2	449.735	-1.4205	0.0012205	140.09	2
1729	DPTPEPLCQIMLR	13	Unmodified	_DPTPEPLCQIMLR_	Unigene0048216	Glyoxalase I homolog family protein OS=Populus trichocarpa GN=POPTR_0004s01320g PE=4 SV=1	2	785.392	0.70439	0.0004883	100.38	1
1730	DPTQEDPR	8	Unmodified	_DPTQEDPR_	Unigene0027219	Succinate-CoA ligase subunit beta OS=Vitis vinifera GN=VIT_07s0005g03790 PE=3 SV=1	2	479.217	0.47618	0.022204	93.598	1
1731	DPTSWDEPDSFKPSR	15	Unmodified	_DPTSWDEPDSFKPSR_	Unigene0023840	Ferulate 5-hydroxylase OS=Camptotheca acuminata GN=F5H PE=3 SV=1	3	588.601	-0.57879	1.4863e-05	90.853	1
1732	DPTSWDEPDSFKPSR	15	Crot(K)	_DPTSWDEPDSFK(cr)PSR_	Unigene0023840	Ferulate 5-hydroxylase OS=Camptotheca acuminata GN=F5H PE=3 SV=1	2	916.41	-0.18598	1.2936e-11	139.58	1
1733	DQADYISVPVEGPYK	15	Unmodified	_DQADYISVPVEGPYK_	Unigene0013568	Adenosylhomocysteinase OS=Aegilops tauschii GN=F775_30737 PE=4 SV=1	2	840.909	-0.72341	8.3552e-05	94.007	1
1734	DQADYISVPVEGPYKPAHYR	20	Unmodified	_DQADYISVPVEGPYKPAHYR_	Unigene0013568	Adenosylhomocysteinase OS=Aegilops tauschii GN=F775_30737 PE=4 SV=1	3	769.046	-0.69481	3.4064e-11	102.98	1
1735	DQAYLDKTIPK	11	Crot(K)	_DQAYLDK(cr)TIPK_	Unigene0039702	Threonyl-tRNA synthetase isoform 1 OS=Theobroma cacao GN=TCM_010280 PE=3 SV=1	2	680.361	-4.2503	0.046944	46.88	1
1736	DQDAIDCCNK	10	Unmodified	_DQDAIDCCNK_	Unigene0021758	Bifunctional purine biosynthesis protein, putative OS=Ricinus communis GN=RCOM_0503930 PE=3 SV=1	2	619.742	-0.55441	0.011499	79.659	1
1737	DQDGKLVSLDK	11	Crot(K)	_DQDGK(cr)LVSLDK_	Unigene0048875	Thioredoxin superfamily protein, Q OS=Theobroma cacao GN=TCM_037475 PE=4 SV=1	2	643.335	1.1081	9.8216e-06	113.24	1
1738	DQEAINFLEKK	11	Crot(K)	_DQEAINFLEK(cr)K_	Unigene0012243	Proteasome subunit alpha type OS=Carica papaya PE=2 SV=1	2	701.864	-0.24058	1.9718e-11	151.98	1
1739	DQETVLIPLIR	11	Unmodified	_DQETVLIPLIR_	Unigene0004225	Cytochrome P450, family 87, subfamily A, polypeptide 6 OS=Theobroma cacao GN=TCM_025626 PE=3 SV=1	2	648.88	-0.37745	0.00031263	103.91	1
1740	DQHFFASIDKAK	12	Crot(K)	_DQHFFASIDK(cr)AK_	Unigene0014422	NAD dependent epimerase/dehydratase, putative OS=Ricinus communis GN=RCOM_1435770 PE=4 SV=1	2	737.87	-0.0095037	2.4763e-05	111.83	1
1741	DQHFFASIDKAK	12	Crot(K)	_DQHFFASIDK(cr)AK_	Unigene0014422	NAD dependent epimerase/dehydratase, putative OS=Ricinus communis GN=RCOM_1435770 PE=4 SV=1	3	492.249	0.98552	0.00076834	76.24	1
1743	DQMSKAGLSSPAK	13	Crot(K)	_DQMSK(cr)AGLSSPAK_	Unigene0032932	V-type proton ATPase subunit a OS=Brassica napus GN=BnaA08g16770D PE=3 SV=1	2	694.348	1.44	1.7246e-05	112.42	1
1744	DQNDHSDLEEGIR	13	Unmodified	_DQNDHSDLEEGIR_	Unigene0028762	2-oxoglutarate dehydrogenase E1 component family protein OS=Populus trichocarpa GN=POPTR_0010s21610g PE=4 SV=1	3	509.894	-0.17383	2.8202e-10	131.32	1
1745	DQNDHSDLEEGIR	13	Unmodified	_DQNDHSDLEEGIR_	Unigene0028762	2-oxoglutarate dehydrogenase E1 component family protein OS=Populus trichocarpa GN=POPTR_0010s21610g PE=4 SV=1	2	764.337	0.36139	0.012527	70.373	1
1746	DQSSFDEFFR	10	Unmodified	_DQSSFDEFFR_	Unigene0038645	Nucleoredoxin, putative OS=Ricinus communis GN=RCOM_0528060 PE=4 SV=1	2	639.275	-0.44542	0.00051244	100.79	1
1747	DRPALAMITDAEKK	14	Crot(K)	_DRPALAMITDAEK(cr)K_	Unigene0030855	Cysteine synthase OS=Theobroma cacao GN=TCM_005308 PE=3 SV=1	2	813.93	-0.19179	5.5347e-10	140.22	1
1748	DRRPDLYKVLLTSDGSK	17	Crot(K)	_DRRPDLYK(cr)VLLTSDGSK_	Unigene0035265	NITRILASE-LIKE protein 1 OS=Populus trichocarpa GN=POPTR_0004s21160g PE=4 SV=1	3	677.7	1.5936	0.013425	43.696	1
1749	DRYEKSIYK	9	Crot(K)	_DRYEK(cr)SIYK_	Unigene0029844	B-cell receptor-associated 31-like OS=Theobroma cacao GN=TCM_013012 PE=4 SV=1	2	635.327	-1.3688	0.025111	86.463	1
1750	DRYEKSIYK	9	Crot(K)	_DRYEK(cr)SIYK_	Unigene0029844	B-cell receptor-associated 31-like OS=Theobroma cacao GN=TCM_013012 PE=4 SV=1	3	423.887	-2.5606	0.0050753	67.334	1
1751	DSAANIPKNLEAR	13	Crot(K)	_DSAANIPK(cr)NLEAR_	Unigene0033968	Glucan synthase-like 8 isoform 1 OS=Theobroma cacao GN=TCM_014552 PE=4 SV=1	2	733.884	3.8347	0.0012977	77.696	1
1752	DSASNVPKNLEAR	13	Crot(K)	_DSASNVPK(cr)NLEAR_	Unigene0008379	Glucan synthase-like 10 isoform 1 OS=Theobroma cacao GN=TCM_040336 PE=4 SV=1	2	734.873	0.46322	2.6572e-15	148.62	1
1753	DSEAKSLFEK	10	Crot(K)	_DSEAK(cr)SLFEK_	Unigene0016388	Myosin-1 OS=Gossypium arboreum GN=F383_05776 PE=4 SV=1	2	611.304	0.83438	2.4295e-05	112.13	1
1754	DSENYKSEYLK	11	Crot(K)	_DSENYK(cr)SEYLK_	Unigene0034864	Guanylate-binding family protein isoform 1 OS=Theobroma cacao GN=TCM_029797 PE=4 SV=1	2	722.336	1.0756	0.00018535	96.604	1
1755	DSGLEEEAK	9	Unmodified	_DSGLEEEAK_	Unigene0033511	Glutamate synthase 1 isoform 2 OS=Theobroma cacao GN=TCM_024267 PE=4 SV=1	2	489.225	0.18299	0.010494	89.886	1
1756	DSHAIRPGKGK	11	Crot(K)	_DSHAIRPGK(cr)GK_	Unigene0038714	60S ribosomal L4 OS=Gossypium arboreum GN=F383_05206 PE=4 SV=1	3	411.895		0.00081814	73.887	1
1757	DSHAIRPGKGK	11	Crot(K)	_DSHAIRPGK(cr)GK_	Unigene0038714	60S ribosomal L4 OS=Gossypium arboreum GN=F383_05206 PE=4 SV=1	3	411.895	2.7873	0.0082979	57.149	1
1758	DSHGIAQVK	9	Unmodified	_DSHGIAQVK_	Unigene0018916	40S ribosomal S13 OS=Gossypium arboreum GN=F383_14471 PE=3 SV=1	2	477.754	-0.025343	0.0048613	97.565	1
1759	DSHGIAQVK	9	Unmodified	_DSHGIAQVK_	Unigene0018916	40S ribosomal S13 OS=Gossypium arboreum GN=F383_14471 PE=3 SV=1	2	477.754	1.3604	0.039679	74.165	1
1760	DSHGIAQVK	9	Unmodified	_DSHGIAQVK_	Unigene0018916	40S ribosomal S13 OS=Gossypium arboreum GN=F383_14471 PE=3 SV=1	2	477.754	0.25677	0.014812	83.998	1
1761	DSIEEDQKMAIR	12	Crot(K)	_DSIEEDQK(cr)MAIR_	Unigene0031414	Villin 2 isoform 1 OS=Theobroma cacao GN=TCM_024630 PE=4 SV=1	2	751.861	-0.33151	1.6349e-06	115.33	1
1762	DSKDQIR	7	Crot(K)	_DSK(cr)DQIR_	Unigene0008390	Glycyl-tRNA synthetase / glycine--tRNA ligase OS=Theobroma cacao GN=TCM_008329 PE=4 SV=1	2	465.238	-0.11919	0.0091034	92.187	1
1763	DSKLVQHER	9	Crot(K)	_DSK(cr)LVQHER_	Unigene0019093	D-3-phosphoglycerate dehydrogenase OS=Ricinus communis GN=RCOM_0811570 PE=3 SV=1	2	590.309	1.738	0.00066536	104.22	1
1764	DSKNQYAR	8	Crot(K)	_DSK(cr)NQYAR_	Unigene0021219	Putative N-succinyldiaminopimelate aminotransferase DapC OS=Gossypium arboreum GN=F383_11548 PE=4 SV=1	2	525.254	-0.37752	0.0027598	101.28	1
1765	DSKNQYAR	8	Crot(K)	_DSK(cr)NQYAR_	Unigene0021219	Putative N-succinyldiaminopimelate aminotransferase DapC OS=Gossypium arboreum GN=F383_11548 PE=4 SV=1	2	525.254	0.91998	0.005844	88.37	1
1766	DSKTLLFGEK	10	Crot(K)	_DSK(cr)TLLFGEK_	Unigene0027871	Glyceraldehyde-3-phosphate dehydrogenase OS=Musa acuminata subsp. malaccensis PE=3 SV=1	2	603.324	0.0050074	0.0014195	82.954	1
1767	DSKTLLFGEK	10	Crot(K)	_DSK(cr)TLLFGEK_	Unigene0027871	Glyceraldehyde-3-phosphate dehydrogenase OS=Musa acuminata subsp. malaccensis PE=3 SV=1	2	603.324	-0.16905	0.00017321	97.734	2
1768	DSKTLLFGEK	10	Crot(K)	_DSK(cr)TLLFGEK_	Unigene0027871	Glyceraldehyde-3-phosphate dehydrogenase OS=Musa acuminata subsp. malaccensis PE=3 SV=1	2	603.324	-0.61175	0.0012885	84.507	1
1769	DSLADVKSDIVVK	13	Crot(K)	_DSLADVK(cr)SDIVVK_	Unigene0011864	Ketol-acid reductoisomerase OS=Prunus persica GN=PRUPE_ppa003271mg PE=3 SV=1	2	728.898	-0.35227	0.00042702	87.624	1
1770	DSLEAKEALLSR	12	Crot(K)	_DSLEAK(cr)EALLSR_	Unigene0028069	ARM repeat superfamily protein isoform 1 OS=Theobroma cacao GN=TCM_040804 PE=4 SV=1	2	700.375	0.84874	0.004181	66.989	1
1771	DSLEPLLDFLR	11	Unmodified	_DSLEPLLDFLR_	Unigene0027837	Sucrose synthase OS=Theobroma cacao GN=TCM_004698 PE=3 SV=1	2	659.356	0.80446	4.1946e-06	119.27	1
1772	DSLKGTVK	8	Crot(K)	_DSLK(cr)GTVK_	Unigene0000927	IAA-amino acid hydrolase OS=Morus notabilis GN=L484_019193 PE=4 SV=1	2	458.261	2.7043	0.042988	58.981	1
1773	DSLYQGGVWKIR	12	Crot(K)	_DSLYQGGVWK(cr)IR_	Unigene0006318	Ubiquitin-conjugating enzyme 5 OS=Theobroma cacao GN=TCM_016288 PE=3 SV=1	2	745.394	2.2942	0.00061109	87.184	1
1774	DSMVSTKEGR	10	Oxidation (M),Crot(K)	_DSM(ox)VSTK(cr)EGR_	Unigene0024798	Ascorbate peroxidase OS=Gossypium hirsutum GN=gAPX PE=2 SV=1	2	597.277	0.2419	0.00033644	91.549	1
1775	DSMVSTKEGR	10	Oxidation (M),Crot(K)	_DSM(ox)VSTK(cr)EGR_	Unigene0024798	Ascorbate peroxidase OS=Gossypium hirsutum GN=gAPX PE=2 SV=1	2	597.277	-0.70291	0.0026504	70.412	1
1776	DSMVSTKEGR	10	Crot(K)	_DSMVSTK(cr)EGR_	Unigene0024798	Ascorbate peroxidase OS=Gossypium hirsutum GN=gAPX PE=2 SV=1	2	589.28	-0.36226	0.00089521	89.171	1
1777	DSNKDPFLMSGCK	13	Crot(K)	_DSNK(cr)DPFLMSGCK_	Unigene0002218	Calcium-transporting ATPase OS=Theobroma cacao GN=TCM_039616 PE=3 SV=1	2	783.85	-0.64041	2.6935e-15	148.41	1
1778	DSNSHHAQEALR	12	Unmodified	_DSNSHHAQEALR_	Unigene0022890	60S ribosomal L10 OS=Gossypium arboreum GN=F383_00174 PE=4 SV=1	3	455.548	2.5679	0.058667	37.364	1
1779	DSNWNMGIKGAR	12	Crot(K)	_DSNWNMGIK(cr)GAR_	Unigene0029045	Phospholipase D alpha 1 OS=Carica papaya GN=PLD1 PE=1 SV=1	2	708.838	2.4729	0.0014363	79.283	1
1780	DSPAAKYLLER	11	Crot(K)	_DSPAAK(cr)YLLER_	Unigene0029018	Aconitate hydratase OS=Theobroma cacao GN=TCM_011347 PE=3 SV=1	2	665.854	-1.821	0.00010775	98.105	1
1781	DSPAAKYLLER	11	Crot(K)	_DSPAAK(cr)YLLER_	Unigene0029018	Aconitate hydratase OS=Theobroma cacao GN=TCM_011347 PE=3 SV=1	2	665.854	1.5979	0.00080594	84.605	1
1782	DSPFPSSSLAHENSAFVSTR	20	Unmodified	_DSPFPSSSLAHENSAFVSTR_	Unigene0032332	17.5 kDa class I heat shock protein OS=Carica papaya PE=2 SV=1	3	712.671	0.60705	6.5007e-12	112.55	1
1783	DSVCVVTQKK	10	Crot(K)	_DSVCVVTQK(cr)K_	Unigene0012243	Proteasome subunit alpha type OS=Carica papaya PE=2 SV=1	2	616.321	3.0211	0.0039072	80.706	1
1784	DSVVLTGAR	9	Unmodified	_DSVVLTGAR_	Unigene0003462	Peroxidase OS=Ricinus communis GN=RCOM_1182920 PE=3 SV=1	2	459.256	-0.26947	0.0077713	93.598	1
1785	DSVVLTGAR	9	Unmodified	_DSVVLTGAR_	Unigene0003462	Peroxidase OS=Ricinus communis GN=RCOM_1182920 PE=3 SV=1	2	459.256	-1.9574	0.0089054	92.051	1
1786	DSVVLTGAR	9	Unmodified	_DSVVLTGAR_	Unigene0003462	Peroxidase OS=Ricinus communis GN=RCOM_1182920 PE=3 SV=1	2	459.256	0.67925	0.0097456	90.906	1
1787	DSVVLTGAR	9	Unmodified	_DSVVLTGAR_	Unigene0003462	Peroxidase OS=Ricinus communis GN=RCOM_1182920 PE=3 SV=1	2	459.256	-1.3302	0.0089054	92.051	1
1788	DTDSEEELK	9	Unmodified	_DTDSEEELK_	Unigene0004181	Calmodulin-related protein OS=Petunia hybrida GN=CAM53 PE=2 SV=2	2	533.233	-0.16133	0.0034378	103.55	1
1789	DTDSEEELK	9	Unmodified	_DTDSEEELK_	Unigene0004181	Calmodulin-related protein OS=Petunia hybrida GN=CAM53 PE=2 SV=2	2	533.233	0.79467	0.0090408	91.867	1
1790	DTDSEEELK	9	Unmodified	_DTDSEEELK_	Unigene0004181	Calmodulin-related protein OS=Petunia hybrida GN=CAM53 PE=2 SV=2	2	533.233	-0.28255	0.00032801	128.36	1
1791	DTDSEEELK	9	Unmodified	_DTDSEEELK_	Unigene0004181	Calmodulin-related protein OS=Petunia hybrida GN=CAM53 PE=2 SV=2	2	533.233	0.008798	3.2037e-07	163.32	1
1792	DTDSEEELK	9	Unmodified	_DTDSEEELK_	Unigene0004181	Calmodulin-related protein OS=Petunia hybrida GN=CAM53 PE=2 SV=2	2	533.233	0.55616	0.0096124	91.087	1
1793	DTDSEEELK	9	Unmodified	_DTDSEEELK_	Unigene0004181	Calmodulin-related protein OS=Petunia hybrida GN=CAM53 PE=2 SV=2	2	533.233	-0.30942	2.5553e-05	141.48	1
1794	DTDSEEELKEAFR	13	Crot(K)	_DTDSEEELK(cr)EAFR_	Unigene0004181	Calmodulin-related protein OS=Petunia hybrida GN=CAM53 PE=2 SV=2	2	818.87	1.0961	8.087e-76	266.74	1
1795	DTDSEEELKEAFR	13	Crot(K)	_DTDSEEELK(cr)EAFR_	Unigene0004181	Calmodulin-related protein OS=Petunia hybrida GN=CAM53 PE=2 SV=2	2	818.87	-0.3102	1.0637e-42	216.68	1
1796	DTDSEEELKEAFR	13	Crot(K)	_DTDSEEELK(cr)EAFR_	Unigene0004181	Calmodulin-related protein OS=Petunia hybrida GN=CAM53 PE=2 SV=2	2	818.87	-0.94309	9.2225e-43	218.4	1
1797	DTDSEEELKEAFR	13	Crot(K)	_DTDSEEELK(cr)EAFR_	Unigene0004181	Calmodulin-related protein OS=Petunia hybrida GN=CAM53 PE=2 SV=2	2	818.87	-0.40431	2.1909e-52	241.15	1
1798	DTDSEEELKEAFR	13	Crot(K)	_DTDSEEELK(cr)EAFR_	Unigene0004181	Calmodulin-related protein OS=Petunia hybrida GN=CAM53 PE=2 SV=2	2	818.87	2.6067	6.9914e-52	230.59	1
1799	DTDSEEELKEAFR	13	Crot(K)	_DTDSEEELK(cr)EAFR_	Unigene0004181	Calmodulin-related protein OS=Petunia hybrida GN=CAM53 PE=2 SV=2	2	818.87	-0.28308	2.7384e-63	256.52	2
1800	DTDSEEELKEAFR	13	Crot(K)	_DTDSEEELK(cr)EAFR_	Unigene0004181	Calmodulin-related protein OS=Petunia hybrida GN=CAM53 PE=2 SV=2	3	546.249	-0.31516	6.9215e-16	152.96	1
1801	DTDSEEELKEAFR	13	Crot(K)	_DTDSEEELK(cr)EAFR_	Unigene0004181	Calmodulin-related protein OS=Petunia hybrida GN=CAM53 PE=2 SV=2	2	818.87	-0.3547	3.1046e-06	114.54	1
1802	DTDSEEELKEAFR	13	Unmodified	_DTDSEEELKEAFR_	Unigene0004181	Calmodulin-related protein OS=Petunia hybrida GN=CAM53 PE=2 SV=2	3	523.574	-0.15388	0.002975	65.043	1
1803	DTEVSQMKER	10	Oxidation (M),Crot(K)	_DTEVSQM(ox)K(cr)ER_	Unigene0025877	Tryptophan biosynthesis protein, trpc, putative OS=Ricinus communis GN=RCOM_0691140 PE=3 SV=1	2	653.801	0.59565	0.00015005	96.113	1
1804	DTEVSQMKER	10	Crot(K)	_DTEVSQMK(cr)ER_	Unigene0025877	Tryptophan biosynthesis protein, trpc, putative OS=Ricinus communis GN=RCOM_0691140 PE=3 SV=1	2	645.803	-0.74407	8.0746e-23	204.52	1
1805	DTHADDLLAPVLR	13	Unmodified	_DTHADDLLAPVLR_	Unigene0032422	Peroxisomal 3-keto-acyl-CoA thiolase OS=Hevea brasiliensis GN=PKT1 PE=2 SV=1	3	479.256	-1.1108	0.004802	58.781	1
1806	DTIIILR	7	Unmodified	_DTIIILR_	Unigene0038176	Ketose-bisphosphate aldolase class-II family protein isoform 1 OS=Theobroma cacao GN=TCM_012876 PE=4 SV=1	2	422.269	-1.0501	0.016955	107.74	1
1807	DTIYLKGIK	9	Crot(K)	_DTIYLK(cr)GIK_	Unigene0024528	Aminoacylase-1 OS=Eutrema salsugineum GN=EUTSA_v10011489mg PE=3 SV=1	2	559.826	0.1982	0.013839	65.224	1
1808	DTKAMAATPADVK	13	Oxidation (M),Crot(K)	_DTK(cr)AM(ox)AATPADVK_	Unigene0033072	17.7 kDa heat shock protein OS=Carica papaya PE=2 SV=1	2	701.848	0.35278	0.001122	71.506	1
1809	DTKAMAATPADVK	13	Oxidation (M),Crot(K)	_DTK(cr)AM(ox)AATPADVK_	Unigene0033072	17.7 kDa heat shock protein OS=Carica papaya PE=2 SV=1	2	701.848	0.94057	0.00018	89.507	1
1810	DTKAMAATPADVK	13	Oxidation (M),Crot(K)	_DTK(cr)AM(ox)AATPADVK_	Unigene0033072	17.7 kDa heat shock protein OS=Carica papaya PE=2 SV=1	2	701.848	-1.5692	0.0084115	53.3	1
1811	DTKAMAATPADVK	13	Crot(K)	_DTK(cr)AMAATPADVK_	Unigene0033072	17.7 kDa heat shock protein OS=Carica papaya PE=2 SV=1	2	693.85	0.65037	0.00021936	94.688	2
1812	DTKAMAATPADVK	13	Crot(K)	_DTK(cr)AMAATPADVK_	Unigene0033072	17.7 kDa heat shock protein OS=Carica papaya PE=2 SV=1	2	693.85	-0.10359	0.010021	59.709	1
1813	DTKGIWWIK	9	Crot(K)	_DTK(cr)GIWWIK_	Unigene0005251	Apolipoprotein d, putative OS=Ricinus communis GN=RCOM_0700620 PE=3 SV=1	2	607.832	2.4294	0.00023159	119.75	1
1814	DTKGPALDYIDTPPSQIR	18	Crot(K)	_DTK(cr)GPALDYIDTPPSQIR_	Unigene0030692	Acetyltransferase component of pyruvate dehydrogenase complex OS=Arabidopsis thaliana GN=AXX17_At1g48680 PE=3 SV=1	3	685.685	1.1773	0.00013082	70.416	1
1815	DTKGPALDYIDTPPSQIR	18	Crot(K)	_DTK(cr)GPALDYIDTPPSQIR_	Unigene0030692	Acetyltransferase component of pyruvate dehydrogenase complex OS=Arabidopsis thaliana GN=AXX17_At1g48680 PE=3 SV=1	2	1028.02	-0.89014	6.474e-20	149.47	1
1816	DTLWEFQPKK	10	Crot(K)	_DTLWEFQPK(cr)K_	Unigene0029619	V-type proton ATPase catalytic subunit A OS=Citrus unshiu PE=2 SV=1	2	680.351	0.93323	7.6083e-08	140.16	1
1817	DTLWEFQPKK	10	Crot(K)	_DTLWEFQPK(cr)K_	Unigene0029619	V-type proton ATPase catalytic subunit A OS=Citrus unshiu PE=2 SV=1	2	680.351	-1.4923	0.002707	83.862	1
1818	DTMVKINDR	9	Crot(K)	_DTMVK(cr)INDR_	Unigene0026330	Ubiquitin-specific protease 12 OS=Theobroma cacao GN=TCM_025045 PE=3 SV=1	2	580.292	1.5427	0.0019782	90.696	1
1819	DTPFTDQHKQWQQLR	15	Crot(K)	_DTPFTDQHK(cr)QWQQLR_	Unigene0022399	Coproporphyrinogen III oxidase, putative OS=Ricinus communis GN=RCOM_0902640 PE=4 SV=1	3	665.994	-0.81339	8.7128e-06	91.307	1
1820	DTSGGKVK	8	Crot(K)	_DTSGGK(cr)VK_	Unigene0028947	TUDOR-SN protein 1 isoform 1 OS=Theobroma cacao GN=TCM_014786 PE=4 SV=1	2	430.23	-0.30233	0.014476	75.738	1
1821	DTSQDEAGTAAVK	13	Unmodified	_DTSQDEAGTAAVK_	Unigene0031555	Villin 4 isoform 2 OS=Theobroma cacao GN=TCM_039301 PE=4 SV=1	2	646.802	0.084067	0.0029347	82.202	1
1822	DTVEKGR	7	Crot(K)	_DTVEK(cr)GR_	Unigene0022588	Uridine kinase OS=Citrus clementina GN=CICLE_v10008025mg PE=3 SV=1	2	436.727	0.54617	0.048403	62.717	1
1823	DTVKDGENQR	10	Crot(K)	_DTVK(cr)DGENQR_	Unigene0014680	Phosphotransferase OS=Citrus sinensis GN=CISIN_1g010895mg PE=2 SV=1	2	615.291	0.64464	4.4469e-06	119.22	1
1824	DTVSSKLNEEDMLK	14	Oxidation (M),Crot(K)	_DTVSSK(cr)LNEEDM(ox)LK_	Unigene0021477	Galactokinase, putative OS=Ricinus communis GN=RCOM_1001220 PE=4 SV=1	2	846.903	0.94752	2.6639e-16	152.16	1
1825	DTVSSKLNEEDMLK	14	Crot(K)	_DTVSSK(cr)LNEEDMLK_	Unigene0021477	Galactokinase, putative OS=Ricinus communis GN=RCOM_1001220 PE=4 SV=1	2	838.906	-0.4591	1.9065e-30	190.57	1
1826	DTWKEMHK	8	Crot(K)	_DTWK(cr)EMHK_	Unigene0027356	Glycosyltransferase OS=Theobroma cacao GN=TCM_022334 PE=3 SV=1	3	381.515	-0.87819	0.031263	45.68	1
1827	DTWKEMHK	8	Crot(K)	_DTWK(cr)EMHK_	Unigene0027356	Glycosyltransferase OS=Theobroma cacao GN=TCM_022334 PE=3 SV=1	2	571.769	-2.0045	0.0045593	93.143	1
1828	DTYHDGKCDVAAIEDGK	17	Crot(K)	_DTYHDGK(cr)CDVAAIEDGK_	Unigene0031555	Villin 4 isoform 2 OS=Theobroma cacao GN=TCM_039301 PE=4 SV=1	3	654.623	-0.0086666	0.00082941	62.203	1
1829	DVADADSLISSLEKAQK	17	Crot(K)	_DVADADSLISSLEK(cr)AQK_	Unigene0031933	Monodehydroascorbate reductase 6 isoform 1 OS=Theobroma cacao GN=TCM_016334 PE=4 SV=1	2	929.476	-0.96941	1.5431e-26	173.03	1
1830	DVADADSLISSLEKAQK	17	Crot(K)	_DVADADSLISSLEK(cr)AQK_	Unigene0031933	Monodehydroascorbate reductase 6 isoform 1 OS=Theobroma cacao GN=TCM_016334 PE=4 SV=1	3	619.986	-1.534	1.2129e-09	107.5	1
1831	DVDATVEQVMK	11	Unmodified	_DVDATVEQVMK_	Unigene0034205	4-hydroxy-3-methylbut-2-en-1-yl diphosphate synthase OS=Gossypium arboreum GN=F383_26611 PE=3 SV=1	2	617.803	-1.49	0.012588	75.819	1
1832	DVDEVIKR	8	Crot(K)	_DVDEVIK(cr)R_	Unigene0002632	Aldehyde dehydrogenase 2B4 OS=Bixa orellana GN=ADH2B4 PE=2 SV=1	2	521.282	0.86228	0.0017287	119.17	1
1833	DVEKSGDNDEK	11	Crot(K)	_DVEK(cr)SGDNDEK_	Unigene0053992	Heat shock protein 90 OS=Nicotiana tabacum GN=NtHsp90er-2 PE=2 SV=1	2	652.286	0.51501	0.0025359	75.739	1
1834	DVEKSGDNDEK	11	Crot(K)	_DVEK(cr)SGDNDEK_	Unigene0053992	Heat shock protein 90 OS=Nicotiana tabacum GN=NtHsp90er-2 PE=2 SV=1	2	652.286	1.7769	0.00039188	92.611	1
1835	DVEKSGDNDEK	11	Crot(K)	_DVEK(cr)SGDNDEK_	Unigene0053992	Heat shock protein 90 OS=Nicotiana tabacum GN=NtHsp90er-2 PE=2 SV=1	2	652.286	0.84672	2.2844e-05	110.93	1
1836	DVEKSGDNDEK	11	Crot(K)	_DVEK(cr)SGDNDEK_	Unigene0053992	Heat shock protein 90 OS=Nicotiana tabacum GN=NtHsp90er-2 PE=2 SV=1	2	652.286	-0.078164	2.1188e-09	138.99	1
1837	DVEKSGDNDEK	11	Crot(K)	_DVEK(cr)SGDNDEK_	Unigene0053992	Heat shock protein 90 OS=Nicotiana tabacum GN=NtHsp90er-2 PE=2 SV=1	2	652.286	0.87603	5.3002e-07	123.67	1
1838	DVEKSGDNDEKR	12	Crot(K)	_DVEK(cr)SGDNDEKR_	Unigene0053992	Heat shock protein 90 OS=Nicotiana tabacum GN=NtHsp90er-2 PE=2 SV=1	3	487.227	0.9015	3.0739e-07	124.12	1
1839	DVEKSGDNDEKR	12	Crot(K)	_DVEK(cr)SGDNDEKR_	Unigene0053992	Heat shock protein 90 OS=Nicotiana tabacum GN=NtHsp90er-2 PE=2 SV=1	2	730.337	0.95676	3.4284e-09	136.38	1
1840	DVEKSGDNDEKR	12	Crot(K)	_DVEK(cr)SGDNDEKR_	Unigene0053992	Heat shock protein 90 OS=Nicotiana tabacum GN=NtHsp90er-2 PE=2 SV=1	3	487.227	1.7416	3.6944e-07	122.7	1
1841	DVFEDTKEK	9	Crot(K)	_DVFEDTK(cr)EK_	Unigene0017900	Nucleotide-diphospho-sugar transferases superfamily protein isoform 1 OS=Theobroma cacao GN=TCM_028016 PE=3 SV=1	2	589.782	0.28133	0.010854	69.275	1
1842	DVFGHMGLSDK	11	Unmodified	_DVFGHMGLSDK_	Unigene0033168	Cytosolic ascorbate peroxidase OS=Vitis vinifera GN=APX PE=2 SV=1	3	402.525	-1.8047	0.0022809	70.685	1
1843	DVIKAEETSFGR	12	Crot(K)	_DVIK(cr)AEETSFGR_	Unigene0001666	Alanine--tRNA ligase OS=Citrus sinensis GN=CISIN_1g001826mg PE=3 SV=1	2	710.359	0.006704	0.0027587	73.36	1
1844	DVIKDKEYNHEEVVR	15	Crot(K)	_DVIK(cr)DKEYNHEEVVR_	Unigene0026921	Annexin OS=Theobroma cacao GN=TCM_045338 PE=3 SV=1	3	647.662	2.5603	1.9818e-06	99.055	1
1845	DVIKDKEYNHEEVVR	15	Crot(K)	_DVIKDK(cr)EYNHEEVVR_	Unigene0026921	Annexin OS=Theobroma cacao GN=TCM_045338 PE=3 SV=1	3	647.662	-1.1372	6.9857e-52	218.78	1
1846	DVIKDKEYNHEEVVR	15	Crot(K)	_DVIKDK(cr)EYNHEEVVR_	Unigene0026921	Annexin OS=Theobroma cacao GN=TCM_045338 PE=3 SV=1	4	485.998	1.4323	3.982e-09	128.76	1
1847	DVISATILNEEQCKELK	17	Crot(K)	_DVISATILNEEQCK(cr)ELK_	Unigene0023327	Cytosol aminopeptidase family protein OS=Theobroma cacao GN=TCM_037054 PE=3 SV=1	2	1029.52	2.7705	1.7229e-45	203.99	1
1848	DVIYKELR	8	Crot(K)	_DVIYK(cr)ELR_	Unigene0007343	Peroxidase OS=Citrus sinensis GN=CISIN_1g018796mg PE=3 SV=1	2	552.308	0.93995	0.0022419	105.14	1
1849	DVKDHIDYGTSGK	13	Crot(K)	_DVK(cr)DHIDYGTSGK_	Unigene0000178	Alanine:glyoxylate aminotransferase 2 family protein OS=Populus trichocarpa GN=POPTR_0007s06190g PE=3 SV=1	3	501.576	0.3232	0.00020997	82.483	1
1850	DVKDHIDYGTSGK	13	Crot(K)	_DVK(cr)DHIDYGTSGK_	Unigene0000178	Alanine:glyoxylate aminotransferase 2 family protein OS=Populus trichocarpa GN=POPTR_0007s06190g PE=3 SV=1	2	751.86	-0.18008	3.196e-05	110.22	1
1852	DVKDPESIADHMYR	14	Crot(K)	_DVK(cr)DPESIADHMYR_	Unigene0037967	HD domain-containing protein 2 OS=Morus notabilis GN=L484_022997 PE=4 SV=1	3	581.938	0.28921	0.0004857	66.246	1
1853	DVKEMCNTHNCDLR	14	Crot(K)	_DVK(cr)EMCNTHNCDLR_	Unigene0026864	Glutamate dehydrogenase OS=Gossypium raimondii GN=B456_004G244400 PE=3 SV=1	3	620.599	-1.3029	9.0854e-06	100.11	1
1854	DVKGNPTEVYR	11	Crot(K)	_DVK(cr)GNPTEVYR_	Unigene0053118	Translocon at the outer envelope membrane of chloroplasts 75-III OS=Theobroma cacao GN=TCM_041787 PE=4 SV=1	2	673.341	0.28503	0.045867	47.062	1
1855	DVKILPLDLTSGETSLK	17	Crot(K)	_DVK(cr)ILPLDLTSGETSLK_	Unigene0035248	Short-chain dehydrogenase, putative OS=Ricinus communis GN=RCOM_1077640 PE=4 SV=1	2	949.03	2.6417	9.3003e-06	81.854	1
1856	DVLGDKVEK	9	Crot(K)	_DVLGDK(cr)VEK_	Unigene0036152	Heat shock cognate 80 OS=Gossypium arboreum GN=F383_06012 PE=3 SV=1	2	535.79	0.54155	0.028112	58.699	1
1857	DVLGDKVEKVIVSDR	15	Crot(K)	_DVLGDKVEK(cr)VIVSDR_	Unigene0036152	Heat shock cognate 80 OS=Gossypium arboreum GN=F383_06012 PE=3 SV=1	3	580.656	-0.023766	0.0002198	73.279	1
1858	DVLGGKVAAWK	11	Crot(K)	_DVLGGK(cr)VAAWK_	Unigene0038451	Phytoene desaturase OS=Carica papaya GN=pds PE=2 SV=2	2	606.343	-1.3098	0.0076718	64.103	1
1859	DVNGEQLGR	9	Unmodified	_DVNGEQLGR_	Unigene0039978	Heat shock protein OS=Hevea brasiliensis PE=2 SV=1	2	494.246	-0.90326	0.033504	76.228	1
1860	DVPGWKVGESVYNSGK	16	Crot(K)	_DVPGWK(cr)VGESVYNSGK_	Unigene0017779	GRIM-19 protein isoform 1 OS=Theobroma cacao GN=TCM_020440 PE=4 SV=1	2	895.441	-0.22939	1.7932e-18	162.76	1
1861	DVPGWKVGESVYNSGK	16	Crot(K)	_DVPGWK(cr)VGESVYNSGK_	Unigene0017779	GRIM-19 protein isoform 1 OS=Theobroma cacao GN=TCM_020440 PE=4 SV=1	2	895.441	0.87599	2.9395e-06	94.922	1
1862	DVQSKAELDNLR	12	Crot(K)	_DVQSK(cr)AELDNLR_	Unigene0012084	Glutaredoxin, grx, putative OS=Ricinus communis GN=RCOM_0936190 PE=4 SV=1	2	728.376	0.25885	4.5159e-10	133.32	1
1863	DVSPHEFVKAYAAHLK	16	Crot(K)	_DVSPHEFVK(cr)AYAAHLK_	Unigene0024351	40S ribosomal protein S19 OS=Populus trichocarpa GN=POPTR_0004s11780g PE=4 SV=1	3	627.328	-1.7833	0.0044142	54.073	1
1864	DVVAVDALQSKDK	13	Crot(K)	_DVVAVDALQSK(cr)DK_	Unigene0044913	60S ribosomal protein L27 OS=Jatropha curcas GN=JCGZ_02471 PE=3 SV=1	2	728.388	-0.69235	8.7174e-23	176.25	3
1865	DVVAVDALQSKDK	13	Crot(K)	_DVVAVDALQSK(cr)DK_	Unigene0044913	60S ribosomal protein L27 OS=Jatropha curcas GN=JCGZ_02471 PE=3 SV=1	3	485.928		1.1193e-08	107.99	1
1866	DVVDMLLKHVTTVK	14	Crot(K)	_DVVDMLLK(cr)HVTTVK_	Unigene0022187	Vacuolar membrane ATPase 10, putative OS=Theobroma cacao GN=TCM_022151 PE=4 SV=1	3	555.98	0.73433	0.0093042	47.639	1
1867	DVVISPNPVVR	11	Unmodified	_DVVISPNPVVR_	Unigene0003799	Phosphatidylglycerol/phosphatidylinositol transfer protein, putative OS=Ricinus communis GN=RCOM_0421550 PE=4 SV=1	2	597.846	2.867	0.00018385	108.47	1
1868	DVVKSYVGEAAER	13	Crot(K)	_DVVK(cr)SYVGEAAER_	Unigene0020289	E3 ubiquitin-protein ligase RNF25 OS=Theobroma cacao GN=TCM_007657 PE=4 SV=1	2	745.878	-0.3414	0.00010015	99.991	1
1869	DVVSHNPVVVFSK	13	Unmodified	_DVVSHNPVVVFSK_	Unigene0018290	Gluaredoxin OS=Nicotiana tabacum PE=2 SV=1	2	713.888		9.2773e-06	89.911	1
1870	DVVTVDALQSKDK	13	Crot(K)	_DVVTVDALQSK(cr)DK_	Unigene0030137	60S ribosomal protein L27 OS=Jatropha curcas GN=JCGZ_02471 PE=3 SV=1	2	743.393	-0.7125	3.2994e-10	136.24	1
1871	DVVVGGKDVK	10	Crot(K)	_DVVVGGK(cr)DVK_	Unigene0000357	NPL4-like protein 1 OS=Arabidopsis thaliana GN=At3g63000 PE=1 SV=1	2	542.306	0.058012	0.029103	54.259	1
1872	DVVVLKER	8	Crot(K)	_DVVVLK(cr)ER_	Unigene0035979	Protein disulfide-isomerase OS=Jatropha curcas GN=JCGZ_05522 PE=3 SV=1	2	513.303	0.11202	0.0057232	88.819	1
1873	DVVVLKER	8	Crot(K)	_DVVVLK(cr)ER_	Unigene0035979	Protein disulfide-isomerase OS=Jatropha curcas GN=JCGZ_05522 PE=3 SV=1	2	513.303	1.0561	0.026657	65.224	1
1874	DWAAKGPMLLGVK	13	Crot(K)	_DWAAK(cr)GPMLLGVK_	Unigene0034207	Aconitate hydratase OS=Jatropha curcas GN=JCGZ_25341 PE=3 SV=1	2	727.397	-3.2937	0.0028942	67.997	1
1875	DYAESHKK	8	Crot(K)	_DYAESHK(cr)K_	Unigene0024798	Ascorbate peroxidase OS=Gossypium hirsutum GN=gAPX PE=2 SV=1	2	523.251	-0.97146	0.012702	86.67	1
1876	DYCAKFGVAPGENLSC	16	Crot(K)	_DYCAK(cr)FGVAPGENLSC_	Unigene0038722	Endochitinase OS=Morus notabilis GN=L484_018124 PE=3 SV=1	2	928.403	-1.7412	1.1241e-06	97.767	1
1877	DYCNEKLQK	9	Crot(K)	_DYCNEK(cr)LQK_	Unigene0008390	Glycyl-tRNA synthetase / glycine--tRNA ligase OS=Theobroma cacao GN=TCM_008329 PE=4 SV=1	2	633.295	-0.23428	0.00030931	115.71	1
1878	DYFDGKEPNK	10	Unmodified	_DYFDGKEPNK_	Unigene0028698	Heat shock protein 70 (Hsp 70) family protein OS=Theobroma cacao GN=TCM_016516 PE=3 SV=1	2	606.78	-0.37963	0.034339	77.744	1
1879	DYFDGKEPNK	10	Crot(K)	_DYFDGK(cr)EPNK_	Unigene0028698	Heat shock protein 70 (Hsp 70) family protein OS=Theobroma cacao GN=TCM_016516 PE=3 SV=1	2	640.793	0.35989	0.0015728	81.771	1
1880	DYFGAHTYER	10	Unmodified	_DYFGAHTYER_	Unigene0035349	6-phosphogluconate dehydrogenase, decarboxylating OS=Jatropha curcas GN=JCGZ_25604 PE=3 SV=1	2	629.778	-0.155	1.8349e-05	121.36	1
1881	DYKAQLEEDPIVHR	14	Crot(K)	_DYK(cr)AQLEEDPIVHR_	Unigene0006043	26S proteasome non-ATPase regulatory subunit 11 OS=Theobroma cacao GN=TCM_011635 PE=4 SV=1	3	594.3	1.7757	4.4375e-06	107.74	1
1882	DYKAQLEEDPIVHR	14	Crot(K)	_DYK(cr)AQLEEDPIVHR_	Unigene0006043	26S proteasome non-ATPase regulatory subunit 11 OS=Theobroma cacao GN=TCM_011635 PE=4 SV=1	2	890.947	1.4055	5.1104e-16	153	1
1883	DYKEPPPAPLFEPGELK	17	Crot(K)	_DYK(cr)EPPPAPLFEPGELK_	Unigene0018908	Aquaporin 1 OS=Gossypium hirsutum GN=AQP1 PE=2 SV=1	2	998.009	0.26425	2.0125e-09	110.48	2
1884	DYKEPPPAPLFEPGELK	17	Crot(K)	_DYK(cr)EPPPAPLFEPGELK_	Unigene0018908	Aquaporin 1 OS=Gossypium hirsutum GN=AQP1 PE=2 SV=1	3	665.675	0.04992	2.6423e-07	95.205	1
1885	DYKEPPPAPLFEPGELK	17	Crot(K)	_DYK(cr)EPPPAPLFEPGELK_	Unigene0018908	Aquaporin 1 OS=Gossypium hirsutum GN=AQP1 PE=2 SV=1	2	998.009	-1.7412	2.1279e-06	89.039	1
1886	DYKEPPPAPLFEPGELK	17	Unmodified	_DYKEPPPAPLFEPGELK_	Unigene0018908	Aquaporin 1 OS=Gossypium hirsutum GN=AQP1 PE=2 SV=1	3	643	-0.95746	0.036897	34.262	1
1887	DYKIAHQAISHK	12	Crot(K)	_DYK(cr)IAHQAISHK_	Unigene0007950	At5g53650 OS=Arabidopsis thaliana GN=At5g53650 PE=2 SV=1	3	493.597	0.071804	0.0003366	81.565	1
1888	DYKIPDGKPANK	12	Crot(K)	_DYK(cr)IPDGKPANK_	Unigene0025284	Soluble inorganic pyrophosphatase 1, chloroplastic-like protein OS=Gossypium arboreum GN=F383_18999 PE=4 SV=1	3	471.917	0.0037426	0.0015242	69.554	1
1889	DYKIPDGKPANK	12	Crot(K)	_DYK(cr)IPDGKPANK_	Unigene0025284	Soluble inorganic pyrophosphatase 1, chloroplastic-like protein OS=Gossypium arboreum GN=F383_18999 PE=4 SV=1	3	471.917	-0.014226	0.0015561	69.216	1
1890	DYKIPDGKPANK	12	Crot(K)	_DYK(cr)IPDGKPANK_	Unigene0025284	Soluble inorganic pyrophosphatase 1, chloroplastic-like protein OS=Gossypium arboreum GN=F383_18999 PE=4 SV=1	2	707.372	-0.13488	0.00059806	107.09	1
1891	DYKIPDGKPANK	12	Crot(K)	_DYK(cr)IPDGKPANK_	Unigene0025284	Soluble inorganic pyrophosphatase 1, chloroplastic-like protein OS=Gossypium arboreum GN=F383_18999 PE=4 SV=1	3	471.917	-0.098742	0.0013033	71.896	1
1892	DYKLGVAK	8	Crot(K)	_DYK(cr)LGVAK_	Unigene0016505	Protein NRT1/ PTR FAMILY 1.2 OS=Arabidopsis thaliana GN=NPF1.2 PE=1 SV=1	2	481.271	-0.76202	0.03918	60.436	1
1893	DYMDGKVPPYR	11	Crot(K)	_DYMDGK(cr)VPPYR_	Unigene0036598	Protein disulfide-isomerase OS=Citrus limon PE=2 SV=1	2	704.832	0.98211	0.0021978	77.062	1
1894	DYMDGKVPPYR	11	Crot(K)	_DYMDGK(cr)VPPYR_	Unigene0036598	Protein disulfide-isomerase OS=Citrus limon PE=2 SV=1	2	704.832	-0.112	9.0799e-07	118.28	5
1895	DYMDGKVPPYR	11	Crot(K)	_DYMDGK(cr)VPPYR_	Unigene0036598	Protein disulfide-isomerase OS=Citrus limon PE=2 SV=1	2	704.832	-0.57888	9.8809e-07	117.14	1
1896	DYMDGKVPPYR	11	Oxidation (M),Crot(K)	_DYM(ox)DGK(cr)VPPYR_	Unigene0036598	Protein disulfide-isomerase OS=Citrus limon PE=2 SV=1	2	712.829	-0.5226	1.0533e-09	138.76	3
1897	DYMDGKVPPYR	11	Oxidation (M),Crot(K)	_DYM(ox)DGK(cr)VPPYR_	Unigene0036598	Protein disulfide-isomerase OS=Citrus limon PE=2 SV=1	2	712.829	-1.4211	0.0028183	65.179	1
1898	DYSKIYPLAEK	11	Crot(K)	_DYSK(cr)IYPLAEK_	Unigene0017881	Proteasome subunit beta type OS=Gossypium raimondii GN=B456_004G040900 PE=3 SV=1	2	697.864	-1.212	0.00024255	95.498	1
1899	DYSPASDAGSAAVK	14	Unmodified	_DYSPASDAGSAAVK_	Unigene0028281	Acetyltransferase component of pyruvate dehydrogenase complex OS=Gossypium arboreum GN=F383_19968 PE=3 SV=1	2	669.812	0.95542	0.048976	55.66	1
1900	DYSPASNAGSAAEKGPSTPTPAK	23	Crot(K)	_DYSPASNAGSAAEK(cr)GPSTPTPAK_	Unigene0030692	Acetyltransferase component of pyruvate dehydrogenase complex OS=Arabidopsis thaliana GN=AXX17_At1g48680 PE=3 SV=1	3	758.029	0.4883	1.9867e-05	63.883	1
1901	DYTTIVGDGSTQEAVSK	17	Unmodified	_DYTTIVGDGSTQEAVSK_	Unigene0000793	TCP-1/cpn60 chaperonin family protein OS=Theobroma cacao GN=TCM_039855 PE=3 SV=1	2	885.923	-1.0712	9.7883e-19	152.37	1
1902	DYVALWKGK	9	Crot(K)	_DYVALWK(cr)GK_	Unigene0008671	Lipoic acid synthase OS=Jatropha curcas GN=JCGZ_24454 PE=2 SV=1	2	574.311	-1.3505	0.006793	76.064	1
1903	DYVALWKGK	9	Crot(K)	_DYVALWK(cr)GK_	Unigene0008671	Lipoic acid synthase OS=Jatropha curcas GN=JCGZ_24454 PE=2 SV=1	2	574.311	-4.0688	0.013839	65.224	1
1904	DYVIDKEGTK	10	Crot(K)	_DYVIDK(cr)EGTK_	Unigene0038645	Nucleoredoxin, putative OS=Ricinus communis GN=RCOM_0528060 PE=4 SV=1	2	618.311	0.51026	0.00089521	89.171	1
1905	DYVWKTLNGGK	11	Crot(K)	_DYVWK(cr)TLNGGK_	Unigene0003426	Citrate synthase OS=Cucumis sativus GN=Csa_7G429590 PE=3 SV=1	2	674.848	-0.087495	0.027066	52.837	1
1906	DYYGLAPGKSVLLR	14	Crot(K)	_DYYGLAPGK(cr)SVLLR_	Unigene0034895	Glutamine-tRNA ligase / glutaminyl-tRNA synthetas, putative isoform 1 OS=Theobroma cacao GN=TCM_032306 PE=3 SV=1	2	810.443	-1.5672	0.00020359	81.632	1
1907	EAADIIAKGK	10	Crot(K)	_EAADIIAK(cr)GK_	Unigene0005767	Ribulose-1,5-bisphosphate carboxylase/oxygenase activase 1 OS=Gossypium hirsutum PE=2 SV=1	2	542.306	-0.44866	0.0039518	74.841	1
1908	EAADIISKGK	10	Crot(K)	_EAADIISK(cr)GK_	Unigene0016086	Ribulose bisphosphate carboxylase/oxygenase activase 1, chloroplast, putative OS=Ricinus communis GN=RCOM_0233730 PE=4 SV=1	2	550.303	2.8188	0.053158	46.73	1
1909	EAADKFQGSNLYVK	14	Crot(K)	_EAADK(cr)FQGSNLYVK_	Unigene0024422	Polyadenylate-binding protein OS=Glycine max GN=GLYMA_02G103900 PE=3 SV=1	2	819.412	1.2541	1.8073e-07	123.76	1
1910	EAAEKAK	7	Crot(K)	_EAAEK(cr)AK_	Unigene0031687	Heat shock protein OS=Cucumis sativus GN=Csa_4G179170 PE=3 SV=1	2	407.719	-0.27262	0.019856	78.178	1
1911	EAAEMNKR	8	Oxidation (M),Crot(K)	_EAAEM(ox)NK(cr)R_	Unigene0004146	Elongation factor 1-alpha OS=Jatropha curcas GN=JCGZ_16475 PE=3 SV=1	2	516.743	-2.0044	0.0070321	80.438	1
1912	EAAEMNKR	8	Crot(K)	_EAAEMNK(cr)R_	Unigene0004146	Elongation factor 1-alpha OS=Jatropha curcas GN=JCGZ_16475 PE=3 SV=1	2	508.745	-0.15784	0.0050023	103.35	1
1913	EAAESTLTAYK	11	Unmodified	_EAAESTLTAYK_	Unigene0022437	14-3-3 protein, putative OS=Ricinus communis GN=RCOM_1037090 PE=3 SV=1	2	592.296	-0.85824	0.010583	77.387	1
1914	EAAMATYDKPIHI	13	Crot(K)	_EAAMATYDK(cr)PIHI_	Unigene0007868	Dihydrolipoyl dehydrogenase OS=Gossypium raimondii GN=B456_005G069400 PE=4 SV=1	2	764.379	-1.2767	0.00048884	85.522	1
1915	EAAMKSCDEVDPVAK	15	Crot(K)	_EAAMK(cr)SCDEVDPVAK_	Unigene0028764	3-dehydroquinate dehydratase/shikimate 5-dehydrogenase (Fragment) OS=Juglans regia PE=2 SV=1	2	859.392	1.7657	2.8854e-05	89.506	1
1916	EAAMSNDPKFDHIDLSEK	18	Oxidation (M),Crot(K)	_EAAM(ox)SNDPK(cr)FDHIDLSEK_	Unigene0018174	Heat shock 70 kDa protein, putative OS=Ricinus communis GN=RCOM_0980870 PE=3 SV=1	3	710.993	0.053737	2.0568e-06	87.676	1
1917	EAAMSNDPKFDHIDLSEK	18	Oxidation (M),Crot(K)	_EAAM(ox)SNDPK(cr)FDHIDLSEK_	Unigene0018174	Heat shock 70 kDa protein, putative OS=Ricinus communis GN=RCOM_0980870 PE=3 SV=1	3	710.993	0.16598	1.0267e-11	126.01	1
1918	EAAMSNDPKFDHIDLSEK	18	Crot(K)	_EAAMSNDPK(cr)FDHIDLSEK_	Unigene0018174	Heat shock 70 kDa protein, putative OS=Ricinus communis GN=RCOM_0980870 PE=3 SV=1	3	705.661	-0.28287	0.00077193	60.134	1
1919	EAAMSNDPKFDHIDLSEK	18	Crot(K)	_EAAMSNDPK(cr)FDHIDLSEK_	Unigene0018174	Heat shock 70 kDa protein, putative OS=Ricinus communis GN=RCOM_0980870 PE=3 SV=1	3	705.661	1.0608	3.0333e-07	93.381	1
1920	EAASLKENK	9	Crot(K)	_EAASLK(cr)ENK_	Unigene0029168	ATP binding protein, putative OS=Ricinus communis GN=RCOM_1327430 PE=4 SV=1	2	529.28	3.3386	0.040306	53.124	1
1921	EAAWGLVR	8	Unmodified	_EAAWGLVR_	Unigene0020502	Fructose-bisphosphate aldolase OS=Theobroma cacao GN=TCM_008998 PE=3 SV=1	2	451.248	0.14763	0.028334	89.046	1
1922	EACYKAR	7	Crot(K)	_EACYK(cr)AR_	Unigene0023067	AT5G58005 protein OS=Arabidopsis thaliana GN=At5g58005 PE=2 SV=1	2	483.229		0.032961	71.715	1
1923	EACYKVPQVR	10	Crot(K)	_EACYK(cr)VPQVR_	Unigene0032294	Appr-1-p processing protein (Fragment) OS=Streptanthus breweri PE=4 SV=1	2	659.335	0.7155	0.0010883	86.882	1
1924	EADMTKER	8	Crot(K)	_EADMTK(cr)ER_	Unigene0031982	T-complex protein 1 subunit alpha OS=Morus notabilis GN=L484_021782 PE=3 SV=1	2	524.242	-0.25822	0.00079053	122.52	1
1925	EADPKGTIYAER	12	Crot(K)	_EADPK(cr)GTIYAER_	Unigene0025695	26S proteasome regulatory complex, non-ATPase subcomplex, Rpn2/Psmd1 subunit OS=Theobroma cacao GN=TCM_046762 PE=4 SV=1	2	709.352	1.6956	7.0828e-05	105.95	1
1926	EADQHDLEGKTDLK	14	Crot(K)	_EADQHDLEGK(cr)TDLK_	Unigene0031939	RNA-binding protein Luc7-like 1 isoform 1 OS=Theobroma cacao GN=TCM_025128 PE=4 SV=1	3	556.269	0.6914	0.020189	43.177	1
1927	EADQHDLEGKTDLK	14	Crot(K)	_EADQHDLEGK(cr)TDLK_	Unigene0031939	RNA-binding protein Luc7-like 1 isoform 1 OS=Theobroma cacao GN=TCM_025128 PE=4 SV=1	2	833.9	-0.078333	0.0001201	88.311	1
1928	EADVDGDGQINYEEFVK	17	Unmodified	_EADVDGDGQINYEEFVK_	Unigene0004181	Calmodulin-related protein OS=Petunia hybrida GN=CAM53 PE=2 SV=2	2	964.431	-0.69516	1.105e-44	201.4	1
1929	EADVDGDGQINYEEFVK	17	Unmodified	_EADVDGDGQINYEEFVK_	Unigene0004181	Calmodulin-related protein OS=Petunia hybrida GN=CAM53 PE=2 SV=2	3	643.29	0.058558	0.0046269	50.202	1
1930	EAEAAEAAKR	10	Crot(K)	_EAEAAEAAK(cr)R_	Unigene0053149	Pentatricopeptide repeat-containing protein, putative OS=Theobroma cacao GN=TCM_015413 PE=4 SV=1	2	557.28	1.3492	0.00029706	98.04	1
1931	EAEEFAEEDK	10	Unmodified	_EAEEFAEEDK_	Unigene0028698	Heat shock protein 70 (Hsp 70) family protein OS=Theobroma cacao GN=TCM_016516 PE=3 SV=1	2	598.751	-0.97037	2.9363e-07	136.02	1
1932	EAEEFAEEDKK	11	Unmodified	_EAEEFAEEDKK_	Unigene0028698	Heat shock protein 70 (Hsp 70) family protein OS=Theobroma cacao GN=TCM_016516 PE=3 SV=1	2	662.799	2.0086	0.0053945	86.923	1
1933	EAEEFAEEDKK	11	Unmodified	_EAEEFAEEDKK_	Unigene0028698	Heat shock protein 70 (Hsp 70) family protein OS=Theobroma cacao GN=TCM_016516 PE=3 SV=1	2	662.799	1.2513	2.4299e-13	171.67	1
1934	EAEEFAEEDKK	11	Unmodified	_EAEEFAEEDKK_	Unigene0028698	Heat shock protein 70 (Hsp 70) family protein OS=Theobroma cacao GN=TCM_016516 PE=3 SV=1	3	442.202	0.61142	0.031743	42.485	1
1935	EAEEFAEEDKK	11	Unmodified	_EAEEFAEEDKK_	Unigene0028698	Heat shock protein 70 (Hsp 70) family protein OS=Theobroma cacao GN=TCM_016516 PE=3 SV=1	3	442.202	1.0023	0.0014295	72.817	1
1936	EAEEFAEEDKK	11	Unmodified	_EAEEFAEEDKK_	Unigene0028698	Heat shock protein 70 (Hsp 70) family protein OS=Theobroma cacao GN=TCM_016516 PE=3 SV=1	2	662.799	0.60097	3.6996e-13	167.12	1
1937	EAEEFAEEDKK	11	Crot(K)	_EAEEFAEEDK(cr)K_	Unigene0028698	Heat shock protein 70 (Hsp 70) family protein OS=Theobroma cacao GN=TCM_016516 PE=3 SV=1	2	696.812	0.97438	0.00055969	94.82	2
1938	EAEEFAEEDKK	11	Crot(K)	_EAEEFAEEDK(cr)K_	Unigene0028698	Heat shock protein 70 (Hsp 70) family protein OS=Theobroma cacao GN=TCM_016516 PE=3 SV=1	2	696.812		9.8438e-06	103.91	1
1939	EAEEFAEEDKK	11	Crot(K)	_EAEEFAEEDK(cr)K_	Unigene0028698	Heat shock protein 70 (Hsp 70) family protein OS=Theobroma cacao GN=TCM_016516 PE=3 SV=1	2	696.812	-0.042908	6.0444e-14	171.92	1
1940	EAEEFAEEDKK	11	Crot(K)	_EAEEFAEEDK(cr)K_	Unigene0028698	Heat shock protein 70 (Hsp 70) family protein OS=Theobroma cacao GN=TCM_016516 PE=3 SV=1	2	696.812	0.066888	3.2362e-09	141.08	1
1941	EAEGIVTYLQK	11	Unmodified	_EAEGIVTYLQK_	Unigene0036598	Protein disulfide-isomerase OS=Citrus limon PE=2 SV=1	2	625.835	0.63915	4.4316e-06	118.6	1
1942	EAEKAASEADR	11	Crot(K)	_EAEK(cr)AASEADR_	Unigene0003043	Soluble starch synthase 3, chloroplastic/amyloplastic isoform 1 OS=Theobroma cacao GN=TCM_030230 PE=3 SV=1	2	622.791	-0.59083	0.0076407	64.121	1
1943	EAEKAASEADR	11	Crot(K)	_EAEK(cr)AASEADR_	Unigene0003043	Soluble starch synthase 3, chloroplastic/amyloplastic isoform 1 OS=Theobroma cacao GN=TCM_030230 PE=3 SV=1	2	622.791	-0.18155	0.027655	52.495	1
1944	EAEKFAKEDK	10	Crot(K)	_EAEKFAK(cr)EDK_	Unigene0033431	Heat shock 70 kDa 7, chloroplastic-like protein OS=Gossypium arboreum GN=F383_19848 PE=3 SV=1	2	631.817	-0.15118	1.0432e-09	158.02	1
1945	EAELSLKLQDR	11	Crot(K)	_EAELSLK(cr)LQDR_	Unigene0016388	Myosin-1 OS=Gossypium arboreum GN=F383_05776 PE=4 SV=1	2	685.37	0.51445	0.026016	53.448	1
1946	EAEMEKILK	9	Crot(K)	_EAEMEK(cr)ILK_	Unigene0007389	Plasma membrane OS=Theobroma cacao GN=TCM_037700 PE=4 SV=1	2	579.807		0.0036914	81.95	1
1947	EAEQAVVHEKGEDEAK	16	Crot(K)	_EAEQAVVHEK(cr)GEDEAK_	Unigene0036186	Calmodulin-binding family protein OS=Populus trichocarpa GN=POPTR_0003s20810g PE=4 SV=2	3	612.959		2.3917e-08	82.349	1
1948	EAESGGKLGELDGYEIEGGETK	22	Crot(K)	_EAESGGK(cr)LGELDGYEIEGGETK_	Unigene0054208	ATP synthase subunit gamma OS=Ricinus communis GN=RCOM_1107030 PE=3 SV=1	3	779.364	0.12382	6.3365e-09	89.462	1
1949	EAESGGKLGELDGYEIEGGETK	22	Crot(K)	_EAESGGK(cr)LGELDGYEIEGGETK_	Unigene0054208	ATP synthase subunit gamma OS=Ricinus communis GN=RCOM_1107030 PE=3 SV=1	2	1168.54	0.18324	3.5689e-45	186.63	1
1950	EAETFAQR	8	Unmodified	_EAETFAQR_	Unigene0031687	Heat shock protein OS=Cucumis sativus GN=Csa_4G179170 PE=3 SV=1	2	476.23	-0.54331	0.019316	95.741	1
1951	EAFEKLLR	8	Crot(K)	_EAFEK(cr)LLR_	Unigene0010895	UPF0510 protein INM02 OS=Theobroma cacao GN=TCM_025127 PE=4 SV=1	2	537.303	1.981	0.016773	73.665	1
1952	EAFEKSVFTK	10	Crot(K)	_EAFEK(cr)SVFTK_	Unigene0011586	AP complex, mu/sigma subunit OS=Cynara cardunculus var. scolymus GN=Ccrd_025070 PE=4 SV=1	2	627.324	-0.8636	0.0067801	66.603	1
1953	EAFQKQMLEK	10	Crot(K)	_EAFQK(cr)QMLEK_	Unigene0019988	Nuclear snf4 OS=Gossypium arboreum GN=F383_01482 PE=4 SV=1	2	660.337	0.81827	0.012849	62.633	1
1954	EAFSLFDK	8	Unmodified	_EAFSLFDK_	Unigene0004181	Calmodulin-related protein OS=Petunia hybrida GN=CAM53 PE=2 SV=2	2	478.74	0.77678	0.037066	82.563	1
1955	EAFSLFDKDGDGCITTK	17	Crot(K)	_EAFSLFDK(cr)DGDGCITTK_	Unigene0004181	Calmodulin-related protein OS=Petunia hybrida GN=CAM53 PE=2 SV=2	2	986.454	-1.0928	6.8095e-36	195.38	1
1956	EAFSLFDKDGDGCITTK	17	Crot(K)	_EAFSLFDK(cr)DGDGCITTK_	Unigene0004181	Calmodulin-related protein OS=Petunia hybrida GN=CAM53 PE=2 SV=2	3	657.972	-1.8434	0.0015371	57.936	1
1957	EAFSLFDKDGDGCITTK	17	Crot(K)	_EAFSLFDK(cr)DGDGCITTK_	Unigene0004181	Calmodulin-related protein OS=Petunia hybrida GN=CAM53 PE=2 SV=2	2	986.454	-0.46243	0.00054419	69.979	1
1958	EAFSLFDKDGDGCITTK	17	Crot(K)	_EAFSLFDK(cr)DGDGCITTK_	Unigene0004181	Calmodulin-related protein OS=Petunia hybrida GN=CAM53 PE=2 SV=2	2	986.454	-0.23112	2.7789e-11	126.91	1
1959	EAFSLFDKDGDGCITTK	17	Unmodified	_EAFSLFDKDGDGCITTK_	Unigene0004181	Calmodulin-related protein OS=Petunia hybrida GN=CAM53 PE=2 SV=2	3	635.296	-0.42134	0.00027546	71.685	1
1960	EAFSLFDKDGDGCITTK	17	Unmodified	_EAFSLFDKDGDGCITTK_	Unigene0004181	Calmodulin-related protein OS=Petunia hybrida GN=CAM53 PE=2 SV=2	2	952.441	-1.0035	6.0416e-34	186.17	1
1961	EAFSQKDIEQEEVQK	15	Crot(K)	_EAFSQK(cr)DIEQEEVQK_	Unigene0016388	Myosin-1 OS=Gossypium arboreum GN=F383_05776 PE=4 SV=1	2	938.452	0.15524	2.5245e-43	211.13	1
1962	EAFSQKDIEQEEVQK	15	Crot(K)	_EAFSQK(cr)DIEQEEVQK_	Unigene0016388	Myosin-1 OS=Gossypium arboreum GN=F383_05776 PE=4 SV=1	3	625.971	1.2216	7.7636e-07	107.75	1
1963	EAFWFYR	7	Unmodified	_EAFWFYR_	Unigene0022294	37 kDa inner envelope membrane, chloroplastic OS=Gossypium arboreum GN=F383_28652 PE=4 SV=1	2	509.743	0.59082	0.039514	94.777	1
1964	EAFYLGQPTKDK	12	Crot(K)	_EAFYLGQPTK(cr)DK_	Unigene0039514	Tripeptidyl peptidase ii OS=Theobroma cacao GN=TCM_015183 PE=4 SV=1	2	732.872		2.5872e-14	132.5	1
1965	EAGENKGVSDK	11	Crot(K)	_EAGENK(cr)GVSDK_	Unigene0035621	Dynamin-related protein 3A isoform 2 OS=Theobroma cacao GN=TCM_007356 PE=3 SV=1	2	601.288	4.4811	0.0033556	72.531	1
1966	EAGKPGMSDEEVKDFVSR	18	Oxidation (M),Crot(K)	_EAGKPGM(ox)SDEEVK(cr)DFVSR_	Unigene0039540	P-loop containing nucleoside triphosphate hydrolases superfamily protein OS=Theobroma cacao GN=TCM_028593 PE=4 SV=1	3	688.99	0.43619	0.027915	40.616	1
1967	EAGKPGMSDEEVKDFVSR	18	Crot(K)	_EAGKPGMSDEEVK(cr)DFVSR_	Unigene0039540	P-loop containing nucleoside triphosphate hydrolases superfamily protein OS=Theobroma cacao GN=TCM_028593 PE=4 SV=1	3	683.658	-0.24309	0.005726	47.726	1
1968	EAGLKEEVGAVAR	13	Crot(K)	_EAGLK(cr)EEVGAVAR_	Unigene0019074	6-phosphogluconate dehydrogenase, decarboxylating OS=Ricinus communis GN=RCOM_0901440 PE=3 SV=1	2	698.875	0.0796	0.0021268	72.659	1
1969	EAGNAAYKK	9	Crot(K)	_EAGNAAYK(cr)K_	Unigene0023802	Heat shock STI OS=Gossypium arboreum GN=F383_05458 PE=4 SV=1	2	510.261	0.68375	0.021232	69.812	1
1970	EAGNAAYKK	9	Crot(K)	_EAGNAAYK(cr)K_	Unigene0023802	Heat shock STI OS=Gossypium arboreum GN=F383_05458 PE=4 SV=1	2	510.261	-0.49115	0.023147	68.224	1
1971	EAGSTVDVVSAQTK	14	Unmodified	_EAGSTVDVVSAQTK_	Unigene0023574	Triosephosphate isomerase isoform 2 OS=Theobroma cacao GN=TCM_042755 PE=3 SV=1	2	696.354	1.2739	9.9781e-05	103.14	1
1972	EAGSTVDVVSAQTKAIAER	19	Crot(K)	_EAGSTVDVVSAQTK(cr)AIAER_	Unigene0023574	Triosephosphate isomerase isoform 2 OS=Theobroma cacao GN=TCM_042755 PE=3 SV=1	3	667.348	-0.24205	7.7266e-16	122.01	1
1973	EAGSTVDVVSAQTKAIAER	19	Crot(K)	_EAGSTVDVVSAQTK(cr)AIAER_	Unigene0023574	Triosephosphate isomerase isoform 2 OS=Theobroma cacao GN=TCM_042755 PE=3 SV=1	2	1000.52	-0.43619	2.4585e-75	235.75	1
1974	EAGVTVVESPAK	12	Unmodified	_EAGVTVVESPAK_	Unigene0035937	Succinyl-CoA ligase (ADP-forming) subunit alpha-1, mitochondrial OS=Ananas comosus GN=ACMD2_10961 PE=4 SV=1	2	593.819	-0.26137	0.0078341	78.705	1
1975	EAHETILSKQR	11	Crot(K)	_EAHETILSK(cr)QR_	Unigene0037390	Nuclear matrix constituent protein 1-like protein, putative isoform 1 OS=Theobroma cacao GN=TCM_019537 PE=4 SV=1	2	690.368	-0.20514	0.0057986	86.463	1
1976	EAHKLLQPADK	11	Crot(K)	_EAHK(cr)LLQPADK_	Unigene0035279	Sec23/Sec24 protein transport family protein OS=Theobroma cacao GN=TCM_035130 PE=4 SV=1	3	439.91	-0.2341	0.00023311	87.777	1
1977	EAIAAKSFHPHTEK	14	Crot(K)	_EAIAAK(cr)SFHPHTEK_	Unigene0004243	Xanthine dehydrogenase 1 isoform 3 OS=Theobroma cacao GN=TCM_040658 PE=4 SV=1	3	545.283	0.14128	2.4399e-05	94.09	1
1978	EAIAAKSFHPHTEK	14	Crot(K)	_EAIAAK(cr)SFHPHTEK_	Unigene0004243	Xanthine dehydrogenase 1 isoform 3 OS=Theobroma cacao GN=TCM_040658 PE=4 SV=1	4	409.214	1.7733	0.0042736	53.3	1
1979	EAIIDFIEK	9	Unmodified	_EAIIDFIEK_	Unigene0036598	Protein disulfide-isomerase OS=Citrus limon PE=2 SV=1	2	539.295	-0.40227	0.029597	77.533	1
1980	EAIIDFIEKNR	11	Crot(K)	_EAIIDFIEK(cr)NR_	Unigene0036598	Protein disulfide-isomerase OS=Citrus limon PE=2 SV=1	2	708.38	1.8259	0.0010575	81.525	1
1981	EAIQEQMER	9	Oxidation (M)	_EAIQEQM(ox)ER_	Unigene0039600	ATP synthase subunit alpha, chloroplastic OS=Carica papaya GN=atpA PE=3 SV=1	2	575.264	-1.1583	0.012293	72.243	1
1982	EAISTVVNASK	11	Unmodified	_EAISTVVNASK_	Unigene0034962	Ribosomal protein OS=Citrus sinensis GN=CISIN_1g027063mg PE=3 SV=1	2	559.806	0.03235	7.4371e-06	111.94	1
1983	EAISTVVNASKEK	13	Crot(K)	_EAISTVVNASK(cr)EK_	Unigene0034962	Ribosomal protein OS=Citrus sinensis GN=CISIN_1g027063mg PE=3 SV=1	2	722.388	-0.13579	0.00010947	98.592	2
1984	EAISTVVNASKEK	13	Crot(K)	_EAISTVVNASK(cr)EK_	Unigene0034962	Ribosomal protein OS=Citrus sinensis GN=CISIN_1g027063mg PE=3 SV=1	3	481.928	-1.4233	0.00066012	74.537	1
1985	EAISTVVNASKEK	13	Crot(K)	_EAISTVVNASK(cr)EK_	Unigene0034962	Ribosomal protein OS=Citrus sinensis GN=CISIN_1g027063mg PE=3 SV=1	2	722.388	2.406	1.1061e-06	119.52	1
1986	EAISTVVNASKEK	13	Crot(K)	_EAISTVVNASK(cr)EK_	Unigene0034962	Ribosomal protein OS=Citrus sinensis GN=CISIN_1g027063mg PE=3 SV=1	2	722.388	0.27886	0.0018279	74.475	1
1987	EAKESELK	8	Crot(K)	_EAK(cr)ESELK_	Unigene0023796	UDP-glycosyltransferase 73B4, putative OS=Theobroma cacao GN=TCM_007099 PE=4 SV=1	2	501.261	-0.070949	0.054874	54.436	1
1988	EAKEVCEGDETSDECK	16	Crot(K)	_EAK(cr)EVCEGDETSDECK_	Unigene0040903	CP12 domain-containing family protein OS=Populus trichocarpa GN=POPTR_0002s00460g PE=4 SV=1	2	977.388	-0.42264	6.8623e-18	159.34	1
1989	EAKEVCEGDETSDECK	16	Crot(K)	_EAK(cr)EVCEGDETSDECK_	Unigene0040903	CP12 domain-containing family protein OS=Populus trichocarpa GN=POPTR_0002s00460g PE=4 SV=1	2	977.388	0.20862	3.2665e-12	134.14	1
1990	EAKILFLGLDNAGK	14	Crot(K)	_EAK(cr)ILFLGLDNAGK_	Unigene0023809	GTP-binding protein sar1, putative OS=Ricinus communis GN=RCOM_1347400 PE=3 SV=1	2	778.938	-0.1043	9.7711e-11	135.02	1
1991	EALASNDESR	10	Unmodified	_EALASNDESR_	Unigene0020626	GrpE protein homolog OS=Theobroma cacao GN=TCM_025770 PE=3 SV=1	2	546.252	1.3982	0.0022892	94.363	1
1992	EALESVTAEQK	11	Unmodified	_EALESVTAEQK_	Unigene0021702	Emp24/gp25L/p24 family/GOLD family protein isoform 1 OS=Theobroma cacao GN=TCM_020710 PE=3 SV=1	2	602.806	1.3959	0.057093	61.932	1
1993	EALESVTAEQKYLK	14	Crot(K)	_EALESVTAEQK(cr)YLK_	Unigene0021702	Emp24/gp25L/p24 family/GOLD family protein isoform 1 OS=Theobroma cacao GN=TCM_020710 PE=3 SV=1	2	838.941	1.6204	6.3846e-16	150.26	1
1994	EALIEKIK	8	Crot(K)	_EALIEK(cr)IK_	Unigene0002675	Thylakoid membrane phosphoprotein 14 kDa OS=Populus trichocarpa GN=POPTR_0014s10200g PE=4 SV=1	2	506.308	1.6027	0.0095718	80.165	1
1995	EALIEKIK	8	Crot(K)	_EALIEK(cr)IK_	Unigene0002675	Thylakoid membrane phosphoprotein 14 kDa OS=Populus trichocarpa GN=POPTR_0014s10200g PE=4 SV=1	2	506.308	0.52173	0.0030483	99.139	1
1996	EALKTGFYDLQAAR	14	Crot(K)	_EALK(cr)TGFYDLQAAR_	Unigene0025907	Leucyl-tRNA synthetase, putative OS=Ricinus communis GN=RCOM_0757640 PE=3 SV=1	2	825.928	-0.18479	1.8891e-05	103.76	1
1997	EALQDQDKK	9	Crot(K)	_EALQDQDK(cr)K_	Unigene0016388	Myosin-1 OS=Gossypium arboreum GN=F383_05776 PE=4 SV=1	2	571.788	-0.45902	1.574e-05	136.99	1
1998	EALTKACIDMDQK	13	Crot(K)	_EALTK(cr)ACIDMDQK_	Unigene0016206	Flavanone-3-hydroxylase OS=Hibiscus sabdariffa GN=F3H PE=3 SV=1	2	795.879	-0.70648	0.0060356	63.185	1
1999	EALVSFKR	8	Crot(K)	_EALVSFK(cr)R_	Unigene0003895	Calcium-binding tetratricopeptide family protein OS=Theobroma cacao GN=TCM_034157 PE=4 SV=1	2	509.29	-0.24159	0.010316	91.069	1
2000	EAMKMGVEVYHHLK	14	Oxidation (M),Crot(K)	_EAMK(cr)M(ox)GVEVYHHLK_	Unigene0029042	Enolase OS=Theobroma cacao GN=TCM_022427 PE=3 SV=1	3	585.957	-0.13178	0.01038	56.569	1
2001	EAMKMGVEVYHHLK	14	Oxidation (M),Crot(K)	_EAM(ox)K(cr)MGVEVYHHLK_	Unigene0029042	Enolase OS=Theobroma cacao GN=TCM_022427 PE=3 SV=1	3	585.957	-1.0235	0.0091864	57.794	1
2002	EAMKMGVEVYHHLK	14	Crot(K)	_EAMK(cr)MGVEVYHHLK_	Unigene0029042	Enolase OS=Theobroma cacao GN=TCM_022427 PE=3 SV=1	3	580.625	-1.0187	0.0032747	56.569	1
2003	EAMKMGVEVYHHLK	14	Crot(K)	_EAMK(cr)MGVEVYHHLK_	Unigene0029042	Enolase OS=Theobroma cacao GN=TCM_022427 PE=3 SV=1	4	435.721	0.2164	0.0071276	48.527	1
2004	EAMKMGVEVYHHLK	14	Crot(K)	_EAMK(cr)MGVEVYHHLK_	Unigene0029042	Enolase OS=Theobroma cacao GN=TCM_022427 PE=3 SV=1	2	870.434	-0.46363	0.00011255	89.136	1
2005	EAPPDMQCKDK	11	Crot(K)	_EAPPDMQCK(cr)DK_	Unigene0027297	Vesicle-associated membrane protein, putative OS=Ricinus communis GN=RCOM_1610730 PE=4 SV=1	2	693.805	-0.96617	0.0038274	70.685	2
2006	EAPPGEKPEPVR	12	Unmodified	_EAPPGEKPEPVR_	Unigene0028145	40S ribosomal protein S15 OS=Glycine soja GN=glysoja_023425 PE=3 SV=1	3	435.898	-0.88834	0.01461	51.463	2
2007	EAQSVPAAAELYKK	14	Crot(K)	_EAQSVPAAAELYK(cr)K_	Unigene0021037	Malonyl-CoA:ACP transacylase OS=Camellia oleifera PE=2 SV=1	2	786.917	-0.3	0.0011939	76.358	1
2008	EASFKTNSK	9	Crot(K)	_EASFK(cr)TNSK_	Unigene0032848	Oxidoreductase family protein OS=Theobroma cacao GN=TCM_036596 PE=4 SV=1	2	540.272	-0.65449	0.00025236	118.67	1
2009	EASQLAKSR	9	Crot(K)	_EASQLAK(cr)SR_	Unigene0020223	Tetratricopeptide repeat-containing family protein OS=Populus trichocarpa GN=POPTR_0003s11350g PE=4 SV=1	2	529.285	-0.41547	0.0050735	78.939	1
2010	EASSCDLKELVAK	13	Crot(K)	_EASSCDLK(cr)ELVAK_	Unigene0052166	40S ribosomal protein S3a OS=Morus alba var. multicaulis GN=RPS3a PE=2 SV=1	2	759.379	-0.14874	0.00034506	90.412	1
2011	EATIQYLELAKK	12	Crot(K)	_EATIQYLELAK(cr)K_	Unigene0001923	NAD(P)-linked oxidoreductase superfamily protein isoform 1 OS=Theobroma cacao GN=TCM_020900 PE=4 SV=1	2	737.911	-1.1364	0.00088014	91.245	1
2012	EATLAEAKR	9	Crot(K)	_EATLAEAK(cr)R_	Unigene0001666	Alanine--tRNA ligase OS=Citrus sinensis GN=CISIN_1g001826mg PE=3 SV=1	2	528.788	0.58537	0.0014494	102.55	1
2013	EATQKGYYVK	10	Crot(K)	_EATQK(cr)GYYVK_	Unigene0042291	Glycosyl hydrolases family 31 protein isoform 1 OS=Theobroma cacao GN=TCM_001582 PE=3 SV=1	2	627.822	2.1692	0.0065292	67.334	1
2014	EAVAPYER	8	Unmodified	_EAVAPYER_	Unigene0013848	Monodehydroascorbate reductase family protein OS=Populus trichocarpa GN=POPTR_0006s11570g PE=2 SV=1	2	467.735	-0.38935	0.013832	101.25	1
2015	EAVELPLTHHELYKQIGIDPPR	22	Crot(K)	_EAVELPLTHHELYK(cr)QIGIDPPR_	Unigene0016739	Regulatory particle triple-A ATPase 3 isoform 1 OS=Theobroma cacao GN=TCM_044169 PE=3 SV=1	4	656.602	-1.2398	8.401e-09	86.539	1
2016	EAVELPLTHHELYKQIGIDPPR	22	Crot(K)	_EAVELPLTHHELYK(cr)QIGIDPPR_	Unigene0016739	Regulatory particle triple-A ATPase 3 isoform 1 OS=Theobroma cacao GN=TCM_044169 PE=3 SV=1	3	875.134	-1.1817	6.011e-13	107.39	1
2017	EAVFFLR	7	Unmodified	_EAVFFLR_	Unigene0042210	Dihydrolipoyllysine-residue succinyltransferase component of 2-oxoglutarate dehydrogenase complex OS=Theobroma cacao GN=TCM_030257 PE=4 SV=1	2	441.248	0.7545	0.015083	108.98	1
2022	EAVKGAPENYK	11	Crot(K)	_EAVK(cr)GAPENYK_	Unigene0009517	Pectinesterase OS=Theobroma cacao GN=TCM_030171 PE=4 SV=1	2	637.325	-0.53418	0.00070986	86.463	1
2023	EAVLEALHKK	10	Crot(K)	_EAVLEALHK(cr)K_	Unigene0020697	Valyl-tRNA synthetase / valine--tRNA ligase (VALRS) isoform 1 OS=Theobroma cacao GN=TCM_039322 PE=3 SV=1	2	603.348	-0.12442	0.0018046	89.171	1
2024	EAVLKVMDQK	10	Crot(K)	_EAVLK(cr)VMDQK_	Unigene0001666	Alanine--tRNA ligase OS=Citrus sinensis GN=CISIN_1g001826mg PE=3 SV=1	2	614.834	-0.49137	0.0053364	70.808	1
2025	EAVNAVPKK	9	Crot(K)	_EAVNAVPK(cr)K_	Unigene0006400	Pectinesterase OS=Ricinus communis GN=RCOM_0417590 PE=4 SV=1	2	512.295	1.2608	0.016697	73.573	1
2026	EAVSKGAK	8	Crot(K)	_EAVSK(cr)GAK_	Unigene0034489	Nitrilase and fragile histidine triad fusion protein, putative OS=Ricinus communis GN=RCOM_0744860 PE=4 SV=1	2	429.24	0.47603	0.023643	67.464	1
2027	EAYDSCSTSNPIK	13	Unmodified	_EAYDSCSTSNPIK_	Unigene0048345	Phytocyanin-like arabinogalactan-protein OS=Gossypium hirsutum GN=PLA1 PE=2 SV=1	2	736.322	0.045313	8.3264e-15	154.36	1
2028	EAYDSCSTSNPIKQFNDGK	19	Crot(K)	_EAYDSCSTSNPIK(cr)QFNDGK_	Unigene0048345	Phytocyanin-like arabinogalactan-protein OS=Gossypium hirsutum GN=PLA1 PE=2 SV=1	2	1114.99	0.55588	1.8226e-41	196.71	1
2029	ECDKDKIICNVDEK	14	Crot(K)	_ECDK(cr)DKIICNVDEK_	Unigene0026330	Ubiquitin-specific protease 12 OS=Theobroma cacao GN=TCM_025045 PE=3 SV=1	3	611.95	0.11663	0.0012481	63.727	1
2030	ECFTMDEKR	9	Crot(K)	_ECFTMDEK(cr)R_	Unigene0020697	Valyl-tRNA synthetase / valine--tRNA ligase (VALRS) isoform 1 OS=Theobroma cacao GN=TCM_039322 PE=3 SV=1	2	642.273	1.3951	0.013354	76.345	1
2031	ECKSNLSEFDDVQGHPGFDK	20	Crot(K)	_ECK(cr)SNLSEFDDVQGHPGFDK_	Unigene0028762	2-oxoglutarate dehydrogenase E1 component family protein OS=Populus trichocarpa GN=POPTR_0010s21610g PE=4 SV=1	3	793.018	-0.13354	0.051117	46.953	1
2032	ECTQQEKDR	9	Crot(K)	_ECTQQEK(cr)DR_	Unigene0039103	BnaC04g40780D protein OS=Brassica napus GN=BnaC04g40780D PE=4 SV=1	2	631.278	-0.59967	0.0018066	91.867	1
2033	EDAEENAKR	9	Crot(K)	_EDAEENAK(cr)R_	Unigene0030346	RAN GTPase activating protein 2 OS=Theobroma cacao GN=TCM_020567 PE=4 SV=1	2	565.26	0.4409	0.0014445	102.62	1
2034	EDAIEYAKK	9	Crot(K)	_EDAIEYAK(cr)K_	Unigene0003998	Arginosuccinate synthase family isoform 1 OS=Theobroma cacao GN=TCM_014608 PE=3 SV=1	2	567.788	2.0739	0.0012574	105.52	1
2035	EDAMKWFQVK	10	Crot(K)	_EDAMK(cr)WFQVK_	Unigene0008943	60S ribosomal L11-2-like protein OS=Gossypium arboreum GN=F383_02009 PE=3 SV=1	2	675.332	0.98814	2.7894e-05	111.61	1
2036	EDAMKWFQVK	10	Crot(K)	_EDAMK(cr)WFQVK_	Unigene0008943	60S ribosomal L11-2-like protein OS=Gossypium arboreum GN=F383_02009 PE=3 SV=1	2	675.332	2.348	6.2933e-11	160.53	1
2037	EDAMKWFQVK	10	Oxidation (M),Crot(K)	_EDAM(ox)K(cr)WFQVK_	Unigene0008943	60S ribosomal L11-2-like protein OS=Gossypium arboreum GN=F383_02009 PE=3 SV=1	2	683.329	-1.3204	4.5635e-05	101.97	1
2038	EDDKYEFSEPTR	12	Crot(K)	_EDDK(cr)YEFSEPTR_	Unigene0022575	Heat shock cognate 90 kDa OS=Gossypium arboreum GN=F383_14887 PE=3 SV=1	2	792.347	-0.42244	2.0425e-10	141.13	1
2039	EDDTDPLTAKDCLQK	15	Crot(K)	_EDDTDPLTAK(cr)DCLQK_	Unigene0034215	UDP-glucose:glycoprotein glucosyltransferase isoform 1 OS=Theobroma cacao GN=TCM_006926 PE=4 SV=1	2	908.917	2.2011	2.4386e-11	132.51	1
[truncated: 9,975 more rows]
